# Supplementary material for: Meta-Analysis of Smooth Muscle Lineage Transcriptomes in Atherosclerosis and Their Relationships to In Vitro Models
Source: Immunometabolism. Author manuscript; Available in PMC 2021 Jun 25. (PMC8232871; doi:10.20900/immunometab20210022)
Supplement: Supplementary Tables [file NIHMS1707691-supplement-Supplementary_Tables.zip]

Archive with 6 entries (5 files):
- Supplementary Tables/
- Supplementary Tables/IJ-00992.R1_Supplementary Table S1.xlsx
- Supplementary Tables/IJ-00992.R1_Supplementary Table S2.xlsx
- Supplementary Tables/IJ-00992.R1_Supplementary Table S3.xlsx
- Supplementary Tables/IJ-00992.R1_Supplementary Table S4.xlsx
- Supplementary Tables/IJ-00992.R1_Supplementary Table S5.xlsx
