# Supplementary material for: Meta-Analysis of Smooth Muscle Lineage Transcriptomes in Atherosclerosis and Their Relationships to In Vitro Models
Source: Immunometabolism. Author manuscript; Available in PMC 2021 Jun 25. (PMC8232871; doi:10.20900/immunometab20210022)
Supplement: Supplementary Tables [file NIHMS1707691-supplement-Supplementary_Tables.zip › Supplementary Tables/IJ-00992.R1_Supplementary Table S1.xlsx]

## Sheet: Sheet1
Supplementary Table S1. Description of public data used in this study
PMID	GEO GSM Accession ID	Basic Cell state/fate	Sample ID in GEO	Species and mouse genotype	Description of Sample
32097424	GSM3703578	M1 Macrophages in vitro	Mouse1_M1_1	mouse, C57BL6/J	thioglycolate-elicited peritoneal macrophages from C57BL6/J mice treated in culture with LPS+INFg
32097424	GSM3703579	M1 Macrophages in vitro	Mouse1_M1_2	mouse, C57BL6/J	thioglycolate-elicited peritoneal macrophages from C57BL6/J mice treated in culture with LPS+INFg
32097424	GSM3703580	M1 Macrophages in vitro	Mouse2_M1_1	mouse, C57BL6/J	thioglycolate-elicited peritoneal macrophages from C57BL6/J mice treated in culture with LPS+INFg
32097424	GSM3703581	M1 Macrophages in vitro	Mouse2_M1_2	mouse, C57BL6/J	thioglycolate-elicited peritoneal macrophages from C57BL6/J mice treated in culture with LPS+INFg
32097424	GSM3703582	M1 Macrophages in vitro	Mouse3_M1_1	mouse, C57BL6/J	thioglycolate-elicited peritoneal macrophages from C57BL6/J mice treated in culture with LPS+INFg
32097424	GSM3703583	M1 Macrophages in vitro	Mouse3_M1_2	mouse, C57BL6/J	thioglycolate-elicited peritoneal macrophages from C57BL6/J mice treated in culture with LPS+INFg
32097424	GSM3703584	M2 Macrophages in vitro	Mouse1_M2_1	mouse, C57BL6/J	thioglycolate-elicited peritoneal macrophages from C57BL6/J mice treated in culture with Il4
32097424	GSM3703585	M2 Macrophages in vitro	Mouse1_M2_2	mouse, C57BL6/J	thioglycolate-elicited peritoneal macrophages from C57BL6/J mice treated in culture with Il5
32097424	GSM3703586	M2 Macrophages in vitro	Mouse2_M2_1	mouse, C57BL6/J	thioglycolate-elicited peritoneal macrophages from C57BL6/J mice treated in culture with Il6
32097424	GSM3703587	M2 Macrophages in vitro	Mouse2_M2_2	mouse, C57BL6/J	thioglycolate-elicited peritoneal macrophages from C57BL6/J mice treated in culture with Il7
32097424	GSM3703588	M2 Macrophages in vitro	Mouse3_M2_1	mouse, C57BL6/J	thioglycolate-elicited peritoneal macrophages from C57BL6/J mice treated in culture with Il8
32097424	GSM3703589	M2 Macrophages in vitro	Mouse3_M2_2	mouse, C57BL6/J	thioglycolate-elicited peritoneal macrophages from C57BL6/J mice treated in culture with Il9
NA	average of: GSM4781558, GSM4781559, GSM4781560, GSM4781561	oxLDL Macrophages in vitro	WT1-4	mouse, C57BL6/J	thioglycolate-elicited peritoneal macrophages from C57BL6/J mice treated in culture with 50 ug/ml oxLDL
NA	average of: GSM4781566, GSM4781567, GSM4781568, GSM4781569	oxLDL Macrophages in vitro	Control1-4	mouse, C57BL6/J Apoe KO	thioglycolate-elicited peritoneal macrophages from C57BL6/J Apoe-/- mice treated in culture with 50 ug/ml oxLDL
25573853	GSM1155684	mVSMCs at baseline in vitro	Baseline.1 (I)	mouse, C57BL6/J	Aortic SMCs were cultured from C57BL6/J mice and collected at baseline
25573853	GSM1155685	mVSMCs at baseline in vitro	Baseline.2 (I)	mouse, C57BL6/J	Aortic SMCs were cultured from C57BL6/J mice and collected at baseline
25573853	GSM1155686	mVSMCs loaded with cholesterol for 72 hr in vitro	Cholesterol.1 (I)	mouse, C57BL6/J	Aortic SMCs were cultured from C57BL6/J mice were treated with 10ug/ml cholesterol:methyl-β-cyclodextrin complex for 72 hr
25573853	GSM1155687	mVSMCs loaded with cholesterol for 72 hr in vitro	Cholesterol.2 (I)	mouse, C57BL6/J	Aortic SMCs were cultured from C57BL6/J mice were treated with 10ug/ml cholesterol:methyl-β-cyclodextrin complex for 72 hr
25573853	GSM1155688	mVSMCs at baseline in vitro	Baseline.1 (II)	mouse, C57BL6/J	Aortic SMCs were cultured from C57BL6/J mice and collected at baseline
25573853	GSM1155689	mVSMCs at baseline in vitro	Baseline.2 (II)	mouse, C57BL6/J	Aortic SMCs were cultured from C57BL6/J mice and collected at baseline
25573853	GSM1155690	mVSMCs loaded with cholesterol for 72 hr in vitro	Cholesterol.1 (II)	mouse, C57BL6/J	Aortic SMCs were cultured from C57BL6/J mice were treated with 10ug/ml cholesterol:methyl-β-cyclodextrin complex for 72 hr
25573853	GSM1155691	mVSMCs loaded with cholesterol for 72 hr in vitro	Cholesterol.2 (II)	mouse, C57BL6/J	Aortic SMCs were cultured from C57BL6/J mice were treated with 10ug/ml cholesterol:methyl-β-cyclodextrin complex for 72 hr
25573853	GSM1155692	mVSMCs loaded with cholesterol for 72 hr then HDL for 72hr in vitro	HDL.1 (II)	mouse, C57BL6/J	Aortic SMCs were cultured from C57BL6/J mice were treated with 10ug/ml cholesterol:methyl-β-cyclodextrin complex for 72 hr and then 100 μg/mL human HDL for an additional 72 hrs
25573853	GSM1155693	mVSMCs loaded with cholesterol for 72 hr then HDL for 72hr in vitro	HDL.2 (II)	mouse, C57BL6/J	Aortic SMCs were cultured from C57BL6/J mice were treated with 10ug/ml cholesterol:methyl-β-cyclodextrin complex for 72 hr and then 100 μg/mL human HDL for an additional 72 hrs
32962412	GSM4705589	Carotid artery from endarterectomy	carotid_1 (Pan et al.)	human	scRNA-seq; tissue: Carotid artery from endarterectomy; race: Caucasian; Sex: Male; age: 83; symptom presence: Symptomatic
32962412	GSM4705590	Carotid artery from endarterectomy	carotid_2 (Pan et al.)	human	scRNA-seq; tissue: Carotid artery from endarterectomy; race: Caucasian; Sex: Male; age: 67; symptom presence: Asymptomatic
32962412	GSM4705591	Carotid artery from endarterectomy	carotid_3 (Pan et al.)	human	scRNA-seq; tissue: Carotid artery from endarterectomy; race: Caucasian; Sex: Female; age: 76; symptom presence: Asymptomatic
32962412	GSM4705592	aorta	ZsGreen1+ Ldlr KO 0 week WD (Pan et al.)	mouse, C57BL6/J Ldlr KO, Myh11(Cre), ROSA(ZsGreen1)	scRNA-seq; tissue: Ascending aorta, brachiocephalic artery and thoracic aorta; genotype: Myh11(Cre), ROSA(ZsGreen1), Ldlr(-/-); treatment: 0-week Western diet; smc lineage: SMC lineage
32962412	GSM4705593	aorta	ZsGreen1- Ldlr KO 0 week WD (Pan et al.)	mouse, C57BL6/J Ldlr KO, Myh11(Cre), ROSA(ZsGreen1)	scRNA-seq; tissue: Ascending aorta, brachiocephalic artery and thoracic aorta; genotype: Myh11(Cre), ROSA(ZsGreen1), Ldlr(-/-); treatment: 0-week Western diet; smc lineage: non-SMC lineage
32962412	GSM4705594	aorta	ZsGreen1+ Ldlr KO 8 weeks WD (Pan et al.)	mouse, C57BL6/J Ldlr KO, Myh11(Cre), ROSA(ZsGreen1)	scRNA-seq; tissue: Ascending aorta, brachiocephalic artery and thoracic aorta; genotype: Myh11(Cre), ROSA(ZsGreen1), Ldlr(-/-); treatment: 8-week Western diet; smc lineage: SMC lineage
32962412	GSM4705595	aorta	ZsGreen1+ Ldlr KO 26 weeks WD (Pan et al.)	mouse, C57BL6/J Ldlr KO, Myh11(Cre), ROSA(ZsGreen1)	scRNA-seq; tissue: Ascending aorta, brachiocephalic artery and thoracic aorta; genotype: Myh11(Cre), ROSA(ZsGreen1), Ldlr(-/-); treatment: 8-week Western diet; smc lineage: non-SMC lineage
32962412	GSM4705596	aorta	ZsGreen1+ Ldlr KO 16 weeks WD (Pan et al.)	mouse, C57BL6/J Ldlr KO, Myh11(Cre), ROSA(ZsGreen1)	scRNA-seq; tissue: Ascending aorta, brachiocephalic artery and thoracic aorta; genotype: Myh11(Cre), ROSA(ZsGreen1), Ldlr(-/-); treatment: 16-week Western diet; smc lineage: SMC lineage
32962412	GSM4705597	aorta	ZsGreen1- Ldlr KO 16 weeks WD (Pan et al.)	mouse, C57BL6/J Ldlr KO, Myh11(Cre), ROSA(ZsGreen1)	scRNA-seq; tissue: Ascending aorta, brachiocephalic artery and thoracic aorta; genotype: Myh11(Cre), ROSA(ZsGreen1), Ldlr(-/-); treatment: 16-week Western diet; smc lineage: non-SMC lineage
32962412	GSM4705598	aorta	ZsGreen1- Ldlr KO 8 weeks WD (Pan et al.)	mouse, C57BL6/J Ldlr KO, Myh11(Cre), ROSA(ZsGreen1)	scRNA-seq; tissue: Ascending aorta, brachiocephalic artery and thoracic aorta; genotype: Myh11(Cre), ROSA(ZsGreen1), Ldlr(-/-); treatment: 26-week Western diet; smc lineage: SMC lineage
32962412	GSM4705599	aorta	ZsGreen1- Ldlr KO 26 weeks WD (Pan et al.)	mouse, C57BL6/J Ldlr KO, Myh11(Cre), ROSA(ZsGreen1)	scRNA-seq; tissue: Ascending aorta, brachiocephalic artery and thoracic aorta; genotype: Myh11(Cre), ROSA(ZsGreen1), Ldlr(-/-); treatment: 26-week Western diet; smc lineage: non-SMC lineage
32962412	GSM4705600	aorta	ZsGreen1+ ApoE KO 8 weeks WD (Pan et al.)	mouse, C57BL6/J Apoe KO, Myh11(Cre), ROSA(ZsGreen1)	scRNA-seq; tissue: Ascending aorta, brachiocephalic artery and thoracic aorta; genotype: Myh11(Cre), ROSA(ZsGreen1), ApoE(-/-); treatment: 8-week Western diet; smc lineage: SMC lineage
32962412	GSM4705601	aorta	ZsGreen1- ApoE KO 8 weeks WD (Pan et al.)	mouse, C57BL6/J Apoe KO, Myh11(Cre), ROSA(ZsGreen1)	scRNA-seq; tissue: Ascending aorta, brachiocephalic artery and thoracic aorta; genotype: Myh11(Cre), ROSA(ZsGreen1), ApoE(-/-); treatment: 8-week Western diet; smc lineage: non-SMC lineage
32962412	GSM4705602	aorta	ZsGreen1+ ApoE KO16 weeks WD (Pan et al.)	mouse, C57BL6/J Apoe KO, Myh11(Cre), ROSA(ZsGreen1)	scRNA-seq; tissue: Ascending aorta, brachiocephalic artery and thoracic aorta; genotype: Myh11(Cre), ROSA(ZsGreen1), ApoE(-/-); treatment: 16-week Western diet; smc lineage: SMC lineage
32962412	GSM4705603	aorta	ZsGreen1- ApoE KO16 weeks WD (Pan et al.)	mouse, C57BL6/J Apoe KO, Myh11(Cre), ROSA(ZsGreen1)	scRNA-seq; tissue: Ascending aorta, brachiocephalic artery and thoracic aorta; genotype: Myh11(Cre), ROSA(ZsGreen1), ApoE(-/-); treatment: 16-week Western diet; smc lineage: non-SMC lineage
32962412	GSM4705604	aorta	ZsGreen1+ ApoE KO 22 weeks WD (Pan et al.)	mouse, C57BL6/J Apoe KO, Myh11(Cre), ROSA(ZsGreen1)	scRNA-seq; tissue: Ascending aorta, brachiocephalic artery and thoracic aorta; genotype: Myh11(Cre), ROSA(ZsGreen1), ApoE(-/-); treatment: 22-week Western diet; smc lineage: SMC lineage
32962412	GSM4705605	aorta	ZsGreen1- ApoE KO 22 weeks WD (Pan et al.)	mouse, C57BL6/J Apoe KO, Myh11(Cre), ROSA(ZsGreen1)	scRNA-seq; tissue: Ascending aorta, brachiocephalic artery and thoracic aorta; genotype: Myh11(Cre), ROSA(ZsGreen1), ApoE(-/-); treatment: 22-week Western diet; smc lineage: non-SMC lineage
32674599	GSM4555583	Mixture of cell types from atherosclerosis plaques	Klf4_WT_unsorted01 (Alencar et al.)	refer to GEO accession GSE150644	scRNA-seq on microdissected brachiocephalic artery lesions; ApoE KO C57BL6/J; see GSE150644 for more details
32674599	GSM4555584	Mixture of cell types from atherosclerosis plaques	Klf4_WT_unsorted02 (Alencar et al.)	refer to GEO accession GSE150645	scRNA-seq on microdissected brachiocephalic artery lesions; ApoE KO C57BL6/J; see GSE150644 for more details
32674599	GSM4555585	Mixture of cell types from atherosclerosis plaques	Klf4_WT_sorted_SMCs01 (Alencar et al.)	refer to GEO accession GSE150646	scRNA-seq on microdissected brachiocephalic artery lesions; ApoE KO C57BL6/J; see GSE150644 for more details
32674599	GSM4555586	Mixture of cell types from atherosclerosis plaques	Klf4_WT_sorted_SMCs02 (Alencar et al.)	refer to GEO accession GSE150647	scRNA-seq on microdissected brachiocephalic artery lesions; ApoE KO C57BL6/J; see GSE150644 for more details
32674599	GSM4555600	Mixture of cell types from atherosclerosis plaques	aorta (Alencar et al.)	refer to GEO accession GSE150648	scRNA-seq on microdissected brachiocephalic artery lesions; ApoE KO C57BL6/J; see GSE150644 for more details
32674599	GSM4555598	Mixture of cell types from atherosclerosis plaques	bca_unsorted_01 (Alencar et al.)	refer to GEO accession GSE150649	scRNA-seq on microdissected brachiocephalic artery lesions; ApoE KO C57BL6/J; see GSE150644 for more details
32674599	GSM4555599	Mixture of cell types from atherosclerosis plaques	bca_unsorted_03 (Alencar et al.)	refer to GEO accession GSE150650	scRNA-seq on microdissected brachiocephalic artery lesions; ApoE KO C57BL6/J; see GSE150644 for more details
32674599	GSM4555601	Mixture of cell types from atherosclerosis plaques	endothelial_lineage_unsorted_cells (Alencar et al.)	refer to GEO accession GSE150651	scRNA-seq on microdissected brachiocephalic artery lesions; ApoE KO C57BL6/J; see GSE150644 for more details
32674599	GSM4555602	Mixture of cell types from atherosclerosis plaques	endothelial_lineage_positive_cells (Alencar et al.)	refer to GEO accession GSE150652	scRNA-seq on microdissected brachiocephalic artery lesions; ApoE KO C57BL6/J; see GSE150644 for more details
32674599	GSM4555591	Mixture of cell types from atherosclerosis plaques	SMC_WT_eYFP_unsorted (Alencar et al.)	refer to GEO accession GSE150653	scRNA-seq on microdissected brachiocephalic artery lesions; ApoE KO C57BL6/J; see GSE150644 for more details
32674599	GSM4555592	Mixture of cell types from atherosclerosis plaques	SMC_WT_eYFP_sorted (Alencar et al.)	refer to GEO accession GSE150654	scRNA-seq on microdissected brachiocephalic artery lesions; ApoE KO C57BL6/J; see GSE150644 for more details
32441123	GSM4558341	single-cell library for mouse aortic sinus	tdTWT2 (Kim et al.)	mouse, C57BL6/J, TgMyh11-CreERT2, ROSAtdT/tdT, ApoE–/–	scRNA-seq on mouse aortic sinus; 16 weeks of high fat diet; smc lineage traced
32441123	GSM4558340	single-cell library for mouse aortic sinus	tdTWT1 (Kim et al.)	mouse, C57BL6/J, TgMyh11-CreERT2, ROSAtdT/tdT, ApoE–/–	scRNA-seq on mouse aortic sinus; 16 weeks of high fat diet; smc lineage traced
31359001	GSM3819841	scRNA-seq of aortic root and ascending aorta	wt_nonSMC_16wk_061417 (Wirka et al.)	mouse, C57BL6/J, Myh11(cre), ROSA(tdT), ApoE(-/-)	treatment/timepoint: 16wk high-fat diet; number of animals included in sample: 2; tissue: aortic root and ascending aorta; smc lineage status: non-SMC
31359001	GSM3819842	scRNA-seq of aortic root and ascending aorta	wt_nonSMC_8wk_051717 (Wirka et al.)	mouse, C57BL6/J, Myh11(cre), ROSA(tdT), ApoE(-/-)	treatment/timepoint: 8wk high-fat diet; number of animals included in sample: 2; tissue: aortic root and ascending aorta; smc lineage status: non-SMC
31359001	GSM3819843	scRNA-seq of aortic root and ascending aorta	wt_nonSMC_8wk_112717 (Wirka et al.)	mouse, C57BL6/J, Myh11(cre), ROSA(tdT), ApoE(-/-)	treatment/timepoint: 8wk high-fat diet; number of animals included in sample: 1; tissue: aortic root and ascending aorta; smc lineage status: non-SMC
31359001	GSM3819844	scRNA-seq of aortic root and ascending aorta	wt_nonSMC_baseline_031617 (Wirka et al.)	mouse, C57BL6/J, Myh11(cre), ROSA(tdT), ApoE(-/-)	treatment/timepoint: baseline; number of animals included in sample: 1; tissue: aortic root and ascending aorta; smc lineage status: non-SMC
31359001	GSM3819845	scRNA-seq of aortic root and ascending aorta	wt_nonSMC_baseline_120518 (Wirka et al.)	mouse, C57BL6/J, Myh11(cre), ROSA(tdT), ApoE(-/-)	treatment/timepoint: baseline; number of animals included in sample: 2; tissue: aortic root and ascending aorta; smc lineage status: non-SMC
31359001	GSM3819846	scRNA-seq of aortic root and ascending aorta	wt_SMC_16wk_061417 (Wirka et al.)	mouse, C57BL6/J, Myh11(cre), ROSA(tdT), ApoE(-/-)	treatment/timepoint: 16wk high-fat diet; number of animals included in sample: 2; tissue: aortic root and ascending aorta; smc lineage status: SMC lineage
31359001	GSM3819847	scRNA-seq of aortic root and ascending aorta	wt_SMC_16wk_121217 (Wirka et al.)	mouse, C57BL6/J, Myh11(cre), ROSA(tdT), ApoE(-/-)	treatment/timepoint: 16wk high-fat diet; number of animals included in sample: 1; tissue: aortic root and ascending aorta; smc lineage status: SMC lineage
31359001	GSM3819848	scRNA-seq of aortic root and ascending aorta	wt_SMC_8wk_051717 (Wirka et al.)	mouse, C57BL6/J, Myh11(cre), ROSA(tdT), ApoE(-/-)	treatment/timepoint: 8wk high-fat diet; number of animals included in sample: 2; tissue: aortic root and ascending aorta; smc lineage status: SMC lineage
31359001	GSM3819849	scRNA-seq of aortic root and ascending aorta	wt_SMC_8wk_112717 (Wirka et al.)	mouse, C57BL6/J, Myh11(cre), ROSA(tdT), ApoE(-/-)	treatment/timepoint: 8wk high-fat diet; number of animals included in sample: 1; tissue: aortic root and ascending aorta; smc lineage status: SMC lineage
31359001	GSM3819850	scRNA-seq of aortic root and ascending aorta	wt_SMC_baseline_031617 (Wirka et al.)	mouse, C57BL6/J, Myh11(cre), ROSA(tdT), ApoE(-/-)	treatment/timepoint: baseline; number of animals included in sample: 1; tissue: aortic root and ascending aorta; smc lineage status: SMC lineage
31359001	GSM3819851	scRNA-seq of aortic root and ascending aorta	wt_SMC_baseline_12051 (Wirka et al.)	mouse, C57BL6/J, Myh11(cre), ROSA(tdT), ApoE(-/-)	treatment/timepoint: baseline; number of animals included in sample: not reported; tissue: aortic root and ascending aorta; smc lineage status: SMC lineage
