# Supplementary material for: Meta-Analysis of Smooth Muscle Lineage Transcriptomes in Atherosclerosis and Their Relationships to In Vitro Models
Source: Immunometabolism. Author manuscript; Available in PMC 2021 Jun 25. (PMC8232871; doi:10.20900/immunometab20210022)
Supplement: Supplementary Tables [file NIHMS1707691-supplement-Supplementary_Tables.zip › Supplementary Tables/IJ-00992.R1_Supplementary Table S2.xlsx]

## Sheet: 2021-01-19markers
Supplementary Table S2. Markers for each cluster were discovered using Seurat's FindAllMarkers function; briefly, each gene is tested for differential expression between cells of each cluster and the cells outside of that cluster. p_val corresponds to the p-value of the Wilcoxon rank sum test, avg_logFC is the log fold change in expression of the marker for the average cell in the cluster, cluste…
Gene_symbol	p_val	avg_logFC	pct.1	pct.2	p_val_adj	cluster
Acta2	0	3.45957	0.999	0.522	0	SMC1
Tagln	0	3.09197	0.998	0.385	0	SMC1
Tpm2	0	3.06736	0.998	0.426	0	SMC1
Myl9	0	3.06733	0.998	0.412	0	SMC1
Myh11	0	3.01936	0.992	0.199	0	SMC1
Cnn1	0	3.00792	0.991	0.194	0	SMC1
Ppp1r14a	0	2.80173	0.983	0.241	0	SMC1
Dstn	0	2.74075	0.998	0.724	0	SMC1
Sost	0	2.62457	0.915	0.117	0	SMC1
Csrp2	0	2.61627	0.997	0.566	0	SMC1
Tpm1	0	2.4126	0.995	0.512	0	SMC1
Csrp1	0	2.33509	0.995	0.555	0	SMC1
Fbxl22	0	2.31352	0.876	0.108	0	SMC1
Flna	0	2.30254	0.993	0.538	0	SMC1
Hspb1	0	2.2967	0.983	0.52	0	SMC1
Sh3bgr	0	2.25007	0.93	0.13	0	SMC1
Itga8	0	2.23438	0.975	0.227	0	SMC1
Mylk	0	2.2315	0.976	0.266	0	SMC1
Lmod1	0	2.1936	0.973	0.251	0	SMC1
Tcap	0	2.17706	0.782	0.129	0	SMC1
Actn1	0	2.10097	0.987	0.473	0	SMC1
Actg2	0	2.09457	0.698	0.114	0	SMC1
Myl6	0	2.08326	1	0.964	0	SMC1
Npnt	0	1.98257	0.903	0.168	0	SMC1
Fblim1	0	1.97188	0.978	0.359	0	SMC1
Cald1	0	1.96176	0.994	0.559	0	SMC1
Tns1	0	1.88867	0.963	0.379	0	SMC1
Ramp1	0	1.8807	0.947	0.265	0	SMC1
Nov	0	1.87716	0.863	0.204	0	SMC1
Synpo2	0	1.86322	0.834	0.118	0	SMC1
Map1b	0	1.86176	0.954	0.342	0	SMC1
Hspb6	0	1.83617	0.883	0.205	0	SMC1
Lpp	0	1.82111	0.924	0.308	0	SMC1
Bcam	0	1.77703	0.897	0.241	0	SMC1
Optc	0	1.76512	0.734	0.054	0	SMC1
Smtn	0	1.75691	0.943	0.316	0	SMC1
Pbxip1	0	1.7533	0.957	0.417	0	SMC1
Rbpms	0	1.72068	0.965	0.394	0	SMC1
St5	0	1.68332	0.825	0.133	0	SMC1
Col18a1	0	1.6808	0.919	0.296	0	SMC1
Pdlim3	0	1.66839	0.876	0.206	0	SMC1
Cpe	0	1.66082	0.996	0.635	0	SMC1
Fhl1	0	1.64906	0.987	0.542	0	SMC1
Slmap	0	1.64896	0.873	0.252	0	SMC1
Lmcd1	0	1.64782	0.851	0.304	0	SMC1
Sparcl1	0	1.62909	0.704	0.143	0	SMC1
Hspa1a	0	1.6272	0.6	0.245	0	SMC1
Pls3	0	1.62439	0.974	0.498	0	SMC1
Filip1l	0	1.60768	0.829	0.289	0	SMC1
Hspb7	0	1.59741	0.868	0.245	0	SMC1
Ppp1r12a	0	1.58732	0.898	0.353	0	SMC1
Sgcg	0	1.56272	0.774	0.115	0	SMC1
1190005I06Rik	0	1.53171	0.748	0.108	0	SMC1
E030013I19Rik	0	1.48603	0.645	0.067	0	SMC1
Nexn	0	1.48565	0.848	0.237	0	SMC1
Dmpk	0	1.48324	0.807	0.172	0	SMC1
Gm13889	0	1.45736	0.73	0.182	0	SMC1
Mcam	0	1.45707	0.73	0.118	0	SMC1
Lims2	0	1.45661	0.827	0.199	0	SMC1
Des	0	1.44864	0.238	0.036	0	SMC1
Postn	0	1.44108	0.907	0.304	0	SMC1
Pdlim7	0	1.43369	0.9	0.376	0	SMC1
Rock1	0	1.42865	0.86	0.382	0	SMC1
Enah	0	1.41604	0.732	0.161	0	SMC1
Tnnt2	0	1.3995	0.281	0.053	0	SMC1
Cbr2	0	1.37221	0.867	0.239	0	SMC1
Spint2	0	1.37178	0.833	0.24	0	SMC1
Tinagl1	0	1.37031	0.797	0.196	0	SMC1
Ncam1	0	1.36051	0.83	0.259	0	SMC1
Efhd1	0	1.35978	0.716	0.117	0	SMC1
Ptgis	0	1.3562	0.984	0.581	0	SMC1
Ppp1cb	0	1.35489	0.925	0.45	0	SMC1
Rcan2	0	1.35225	0.802	0.22	0	SMC1
Cped1	0	1.35199	0.892	0.338	0	SMC1
Kcnmb1	0	1.34092	0.728	0.11	0	SMC1
Pcdh7	0	1.34091	0.851	0.284	0	SMC1
Hacd1	0	1.3055	0.796	0.25	0	SMC1
Vim	0	1.29889	0.999	0.922	0	SMC1
Mustn1	0	1.27844	0.867	0.413	0	SMC1
Cav1	0	1.27323	0.876	0.302	0	SMC1
Hcfc1r1	0	1.26496	0.975	0.667	0	SMC1
Lrrfip1	0	1.25903	0.869	0.398	0	SMC1
Sh3bgrl	0	1.24749	0.96	0.624	0	SMC1
Rasl12	0	1.24235	0.683	0.111	0	SMC1
Tgfb1i1	0	1.23698	0.858	0.332	0	SMC1
Cfl2	0	1.23691	0.853	0.367	0	SMC1
Wfdc1	0	1.23435	0.866	0.308	0	SMC1
Plcb4	0	1.22464	0.673	0.137	0	SMC1
Susd5	0	1.21888	0.715	0.169	0	SMC1
Itih4	0	1.21239	0.669	0.149	0	SMC1
Adcy5	0	1.20324	0.664	0.117	0	SMC1
Oxct1	0	1.19922	0.888	0.437	0	SMC1
Rrad	0	1.19583	0.64	0.186	0	SMC1
Ccdc3	0	1.19396	0.635	0.145	0	SMC1
Itgb1	0	1.19311	0.971	0.68	0	SMC1
Gstm1	0	1.17056	0.978	0.628	0	SMC1
Dnajb4	0	1.16552	0.662	0.245	0	SMC1
Pcp4l1	0	1.16372	0.66	0.1	0	SMC1
Smarcd3	0	1.15622	0.714	0.188	0	SMC1
Fermt2	0	1.15106	0.866	0.386	0	SMC1
Ccdc107	0	1.13918	0.808	0.34	0	SMC1
Zyx	0	1.12431	0.92	0.509	0	SMC1
Pdlim1	0	1.12291	0.842	0.368	0	SMC1
Msrb1	0	1.11433	0.922	0.473	0	SMC1
Actn4	0	1.10242	0.876	0.479	0	SMC1
Ndrg2	0	1.10218	0.854	0.328	0	SMC1
Ppp1r12b	0	1.10081	0.648	0.136	0	SMC1
Jph2	0	1.08467	0.601	0.103	0	SMC1
Vcl	0	1.06854	0.74	0.261	0	SMC1
Cnn3	0	1.0677	0.905	0.512	0	SMC1
Cyr61	0	1.06331	0.829	0.477	0	SMC1
Ogn	0	1.05784	0.92	0.378	0	SMC1
Itga9	0	1.04975	0.656	0.166	0	SMC1
Mylk4	0	1.04778	0.458	0.024	0	SMC1
Serpine1	0	1.03755	0.597	0.234	0	SMC1
Atp2a2	0	1.03422	0.805	0.356	0	SMC1
Dmd	0	1.03014	0.608	0.13	0	SMC1
Pkp4	0	1.02294	0.618	0.146	0	SMC1
Ilk	0	1.01834	0.905	0.537	0	SMC1
Stbd1	0	1.0118	0.593	0.158	0	SMC1
Mtus2	0	1.0097	0.611	0.179	0	SMC1
Hspb2	0	1.0086	0.745	0.263	0	SMC1
Tmem110	0	1.00716	0.596	0.192	0	SMC1
Kcnab1	0	1.00113	0.527	0.056	0	SMC1
Hsp90aa1	0	0.998374	0.932	0.678	0	SMC1
Myh10	0	0.99771	0.675	0.207	0	SMC1
Cryab	0	0.997212	0.949	0.538	0	SMC1
Thsd4	0	0.984314	0.536	0.073	0	SMC1
Tmsb4x	0	0.981565	1	0.982	0	SMC1
Rbpms2	0	0.974134	0.544	0.085	0	SMC1
Perp	0	0.966982	0.567	0.098	0	SMC1
Dst	0	0.954548	0.825	0.4	0	SMC1
Limch1	0	0.950544	0.601	0.158	0	SMC1
Fxyd1	0	0.936245	0.985	0.628	0	SMC1
Tspan2	0	0.926671	0.563	0.125	0	SMC1
Rras	0	0.910235	0.813	0.427	0	SMC1
Snhg18	0	0.909086	0.945	0.563	0	SMC1
Aoc3	0	0.904705	0.549	0.105	0	SMC1
Rassf3	0	0.900631	0.596	0.163	0	SMC1
Rgs4	0	0.899614	0.435	0.059	0	SMC1
Fam129a	0	0.893796	0.68	0.255	0	SMC1
Anxa11	0	0.879413	0.607	0.209	0	SMC1
Ltbp1	0	0.872066	0.798	0.346	0	SMC1
Tnfrsf12a	0	0.87039	0.715	0.396	0	SMC1
Mfge8	0	0.869137	0.975	0.631	0	SMC1
Nox4	0	0.859399	0.637	0.226	0	SMC1
Slc25a4	0	0.851165	0.991	0.803	0	SMC1
Mrvi1	0	0.848393	0.528	0.105	0	SMC1
Kank1	0	0.844837	0.634	0.223	0	SMC1
Rsu1	0	0.84407	0.876	0.531	0	SMC1
Asb2	0	0.832156	0.433	0.045	0	SMC1
Emc8	0	0.832095	0.687	0.294	0	SMC1
Dynll1	0	0.831496	0.993	0.906	0	SMC1
Kctd10	0	0.829765	0.747	0.342	0	SMC1
Ccdc42	0	0.826308	0.326	0.055	0	SMC1
Ptprz1	0	0.815932	0.362	0.027	0	SMC1
mt-Nd4	0	0.815696	0.999	0.966	0	SMC1
Clic4	0	0.810831	0.912	0.579	0	SMC1
Scube3	0	0.810462	0.45	0.071	0	SMC1
Lgr6	0	0.80962	0.487	0.082	0	SMC1
Fos	0	0.808101	0.856	0.676	0	SMC1
Pdcl3	0	0.806425	0.791	0.434	0	SMC1
Pde3a	0	0.805198	0.609	0.213	0	SMC1
Fmo2	0	0.803958	0.807	0.332	0	SMC1
Npy1r	0	0.802882	0.385	0.036	0	SMC1
Myom1	0	0.797414	0.439	0.059	0	SMC1
Dsp	0	0.791599	0.441	0.083	0	SMC1
Ldhb	0	0.791315	0.72	0.302	0	SMC1
Thra	0	0.784774	0.752	0.372	0	SMC1
Samd4	0	0.782518	0.562	0.194	0	SMC1
Map1lc3a	0	0.779595	0.957	0.67	0	SMC1
Aldh2	0	0.778509	0.938	0.652	0	SMC1
mt-Nd4l	0	0.777642	0.663	0.333	0	SMC1
Net1	0	0.776592	0.435	0.099	0	SMC1
Ttc28	0	0.774808	0.581	0.203	0	SMC1
mt-Nd2	0	0.771642	0.996	0.929	0	SMC1
Cyb5r3	0	0.766969	0.929	0.64	0	SMC1
Nkd1	0	0.766678	0.486	0.104	0	SMC1
Fstl3	0	0.766299	0.545	0.169	0	SMC1
Heyl	0	0.765686	0.495	0.108	0	SMC1
Tmem47	0	0.761975	0.533	0.146	0	SMC1
Fbxo32	0	0.758299	0.462	0.102	0	SMC1
Anxa6	0	0.757888	0.782	0.43	0	SMC1
Bnip2	0	0.755812	0.799	0.469	0	SMC1
Dpysl3	0	0.754763	0.73	0.346	0	SMC1
mt-Co3	0	0.747133	0.879	0.753	0	SMC1
Higd1a	0	0.745188	0.898	0.611	0	SMC1
2210407C18Rik	0	0.743036	0.374	0.083	0	SMC1
Svil	0	0.742307	0.621	0.254	0	SMC1
mt-Cytb	0	0.738943	0.999	0.98	0	SMC1
Marveld1	0	0.735805	0.632	0.259	0	SMC1
Map3k7cl	0	0.730463	0.383	0.046	0	SMC1
Sorl1	0	0.730214	0.519	0.139	0	SMC1
Rexo2	0	0.727264	0.899	0.635	0	SMC1
Npr1	0	0.727101	0.514	0.154	0	SMC1
Speg	0	0.724646	0.516	0.148	0	SMC1
Smim5	0	0.721805	0.396	0.091	0	SMC1
Slc22a1	0	0.721093	0.256	0.018	0	SMC1
mt-Nd3	0	0.71581	0.871	0.613	0	SMC1
Uchl1	0	0.714721	0.56	0.205	0	SMC1
2200002D01Rik	0	0.711987	0.485	0.192	0	SMC1
Oat	0	0.711711	0.892	0.584	0	SMC1
Ift43	0	0.708724	0.656	0.301	0	SMC1
Mfap4	0	0.707895	0.895	0.393	0	SMC1
Hspa2	0	0.699941	0.47	0.146	0	SMC1
2310022B05Rik	0	0.696759	0.549	0.217	0	SMC1
Wdr1	0	0.694473	0.77	0.436	0	SMC1
Ubc	0	0.69321	0.967	0.849	0	SMC1
Ckb	0	0.693005	0.749	0.501	0	SMC1
4930523C07Rik	0	0.691233	0.826	0.484	0	SMC1
Rasl11b	0	0.688437	0.475	0.155	0	SMC1
Nrtn	0	0.687773	0.437	0.127	0	SMC1
Igfbp7	0	0.686068	1	0.818	0	SMC1
Nudt4	0	0.685302	0.841	0.476	0	SMC1
Hspa8	0	0.682223	0.981	0.919	0	SMC1
Asph	0	0.681802	0.622	0.271	0	SMC1
Vldlr	0	0.680623	0.42	0.095	0	SMC1
Mbnl1	0	0.680086	0.894	0.611	0	SMC1
Arl4a	0	0.679354	0.6	0.265	0	SMC1
Aplp2	0	0.672699	0.923	0.64	0	SMC1
Atp1a2	0	0.67242	0.625	0.231	0	SMC1
Cdh13	0	0.667416	0.724	0.311	0	SMC1
Tes	0	0.665587	0.396	0.097	0	SMC1
mt-Atp6	0	0.664547	0.887	0.763	0	SMC1
Plin4	0	0.66052	0.439	0.113	0	SMC1
Kif5b	0	0.659441	0.821	0.528	0	SMC1
Tagln2	0	0.654853	0.964	0.77	0	SMC1
Lgals1	0	0.653183	0.999	0.917	0	SMC1
Eln	0	0.648284	0.94	0.48	0	SMC1
Cav2	0	0.647984	0.635	0.266	0	SMC1
Ehd2	0	0.645668	0.726	0.372	0	SMC1
Cd59a	0	0.644186	0.527	0.22	0	SMC1
Ppia	0	0.639123	0.998	0.967	0	SMC1
mt-Nd1	0	0.639106	0.999	0.985	0	SMC1
Endod1	0	0.636685	0.499	0.193	0	SMC1
Pdlim4	0	0.636379	0.653	0.321	0	SMC1
Ywhaq	0	0.635772	0.908	0.65	0	SMC1
Chpt1	0	0.634957	0.625	0.287	0	SMC1
Ptms	0	0.634787	0.973	0.777	0	SMC1
Rarres2	0	0.634365	0.971	0.561	0	SMC1
Tmem38b	0	0.633747	0.551	0.23	0	SMC1
Otud1	0	0.626526	0.376	0.09	0	SMC1
Prss23	0	0.623517	0.665	0.296	0	SMC1
Fgl2	0	0.622785	0.831	0.367	0	SMC1
Pnck	0	0.622475	0.364	0.057	0	SMC1
Camk2g	0	0.621622	0.463	0.15	0	SMC1
Bex4	0	0.621101	0.243	0.014	0	SMC1
Hspb8	0	0.617999	0.56	0.246	0	SMC1
Qsox1	0	0.616937	0.667	0.346	0	SMC1
Fbxo30	0	0.61574	0.393	0.102	0	SMC1
mt-Co2	0	0.614648	0.879	0.744	0	SMC1
Bri3	0	0.611117	0.964	0.779	0	SMC1
Inpp5a	0	0.610906	0.424	0.118	0	SMC1
Ndufa11	0	0.609559	0.924	0.713	0	SMC1
Tln1	0	0.60832	0.758	0.453	0	SMC1
Dtna	0	0.608045	0.338	0.046	0	SMC1
Arid5b	0	0.604166	0.664	0.367	0	SMC1
Ecm2	0	0.602779	0.656	0.299	0	SMC1
Hsph1	0	0.601437	0.344	0.115	0	SMC1
Tgm2	0	0.599678	0.73	0.364	0	SMC1
Unc45a	0	0.597938	0.438	0.129	0	SMC1
Ldb3	0	0.597744	0.316	0.034	0	SMC1
Cspg4	0	0.593152	0.517	0.2	0	SMC1
Pdlim5	0	0.592619	0.53	0.246	0	SMC1
Cnn2	0	0.589944	0.832	0.492	0	SMC1
Snta1	0	0.589054	0.454	0.159	0	SMC1
Gnai1	0	0.58898	0.427	0.139	0	SMC1
Flnc	0	0.588926	0.338	0.074	0	SMC1
Mical2	0	0.586411	0.491	0.188	0	SMC1
Msrb3	0	0.58619	0.417	0.124	0	SMC1
Itga7	0	0.584371	0.364	0.074	0	SMC1
Gm11627	0	0.581727	0.358	0.067	0	SMC1
Ndufs5	0	0.578789	0.86	0.609	0	SMC1
Ndufa4	0	0.577938	0.973	0.83	0	SMC1
Pgm5	0	0.576025	0.367	0.064	0	SMC1
Zfhx3	0	0.575795	0.616	0.329	0	SMC1
Suclg2	0	0.573751	0.426	0.131	0	SMC1
Dnajb5	0	0.571994	0.341	0.062	0	SMC1
Eml2	0	0.568794	0.398	0.114	0	SMC1
Dact3	0	0.568788	0.406	0.117	0	SMC1
Itpr1	0	0.565778	0.43	0.143	0	SMC1
Bmpr1a	0	0.564842	0.547	0.246	0	SMC1
Uqcrb	0	0.563379	0.973	0.831	0	SMC1
Cd151	0	0.562341	0.829	0.514	0	SMC1
Nedd4	0	0.561929	0.871	0.564	0	SMC1
Lhfp	0	0.559419	0.939	0.595	0	SMC1
Dusp1	0	0.558722	0.864	0.656	0	SMC1
Kcnh2	0	0.555089	0.333	0.074	0	SMC1
Tppp3	0	0.551393	0.607	0.258	0	SMC1
Dctn6	0	0.550759	0.655	0.36	0	SMC1
Ntf3	0	0.550362	0.466	0.138	0	SMC1
Tacc2	0	0.546985	0.411	0.131	0	SMC1
Zbtb20	0	0.545945	0.945	0.665	0	SMC1
Rhobtb1	0	0.543624	0.312	0.054	0	SMC1
Itga5	0	0.543584	0.417	0.208	0	SMC1
Gstm2	0	0.543471	0.753	0.385	0	SMC1
Hmgn1	0	0.542771	0.939	0.708	0	SMC1
Rock2	0	0.542496	0.588	0.317	0	SMC1
Eif4g2	0	0.537236	0.89	0.667	0	SMC1
Id2	0	0.535331	0.828	0.535	0	SMC1
Slc25a23	0	0.532137	0.347	0.08	0	SMC1
Mef2c	0	0.532099	0.702	0.395	0	SMC1
Ndufv3	0	0.531982	0.915	0.716	0	SMC1
Pfkp	0	0.531026	0.505	0.23	0	SMC1
Chd3	0	0.53088	0.55	0.262	0	SMC1
Ptp4a3	0	0.530871	0.583	0.278	0	SMC1
Map7d1	0	0.529969	0.645	0.365	0	SMC1
Ybx1	0	0.529112	0.991	0.919	0	SMC1
Klhdc8b	0	0.528259	0.357	0.091	0	SMC1
Sod3	0	0.528014	0.979	0.645	0	SMC1
Rasgrp2	0	0.527503	0.409	0.105	0	SMC1
Atp2b4	0	0.527475	0.478	0.198	0	SMC1
Anapc7	0	0.52697	0.396	0.147	0	SMC1
Rbp1	0	0.525885	0.973	0.641	0	SMC1
Fam13c	0	0.524763	0.345	0.09	0	SMC1
Pdgfd	0	0.523049	0.424	0.137	0	SMC1
Dusp3	0	0.52272	0.619	0.337	0	SMC1
Csde1	0	0.520156	0.744	0.488	0	SMC1
Serpini1	0	0.519882	0.352	0.099	0	SMC1
Gnas	0	0.519522	0.994	0.925	0	SMC1
Ndufb3	0	0.518127	0.826	0.58	0	SMC1
Cox6a1	0	0.517243	0.984	0.878	0	SMC1
Pkig	0	0.516	0.715	0.451	0	SMC1
Cdc42ep3	0	0.515459	0.725	0.401	0	SMC1
Capns1	0	0.512243	0.961	0.8	0	SMC1
Plekho1	0	0.512133	0.459	0.168	0	SMC1
Lamb2	0	0.510259	0.753	0.425	0	SMC1
Mgll	0	0.508187	0.535	0.209	0	SMC1
Zc2hc1a	0	0.507637	0.45	0.186	0	SMC1
Morf4l1	0	0.507207	0.943	0.806	0	SMC1
Utrn	0	0.506716	0.467	0.192	0	SMC1
Ndufa12	0	0.503661	0.834	0.584	0	SMC1
Hmgn3	0	0.503343	0.69	0.403	0	SMC1
Sdhc	0	0.50322	0.61	0.346	0	SMC1
Mpc1	0	0.502102	0.727	0.448	0	SMC1
mt-Nd5	0	0.501553	0.846	0.617	0	SMC1
Cox6c	0	0.500065	0.994	0.931	0	SMC1
Gm26722	0	0.499907	0.289	0.042	0	SMC1
Hsp90ab1	0	0.496653	0.993	0.92	0	SMC1
Nacc2	0	0.496422	0.454	0.196	0	SMC1
Cdo1	0	0.496091	0.628	0.293	0	SMC1
Anln	0	0.495797	0.276	0.041	0	SMC1
Nes	0	0.495329	0.38	0.119	0	SMC1
Phldb2	0	0.494805	0.377	0.148	0	SMC1
Xpr1	0	0.494196	0.403	0.157	0	SMC1
Eif4a2	0	0.493938	0.869	0.632	0	SMC1
Vwc2	0	0.493775	0.328	0.107	0	SMC1
Acadm	0	0.493722	0.538	0.266	0	SMC1
Pde5a	0	0.492562	0.413	0.142	0	SMC1
Ndufb2	0	0.491678	0.897	0.678	0	SMC1
Esyt2	0	0.490284	0.518	0.26	0	SMC1
Myoz2	0	0.489159	0.229	0.028	0	SMC1
Atp5b	0	0.486128	0.957	0.808	0	SMC1
Gnb4	0	0.484125	0.487	0.22	0	SMC1
Col4a1	0	0.484022	0.729	0.39	0	SMC1
Cox7c	0	0.482837	0.991	0.917	0	SMC1
Arhgef25	0	0.482078	0.479	0.214	0	SMC1
Fry	0	0.480057	0.418	0.164	0	SMC1
Kif1c	0	0.478954	0.457	0.205	0	SMC1
Pgrmc1	0	0.478205	0.702	0.448	0	SMC1
Osr1	0	0.477646	0.614	0.251	0	SMC1
Coro1c	0	0.476804	0.531	0.264	0	SMC1
Mdh1	0	0.475122	0.785	0.533	0	SMC1
Rasl11a	0	0.474834	0.405	0.171	0	SMC1
Macf1	0	0.474291	0.559	0.295	0	SMC1
Filip1	0	0.47149	0.271	0.046	0	SMC1
Nbeal1	0	0.470686	0.511	0.261	0	SMC1
Oaz2	0	0.468708	0.728	0.466	0	SMC1
Pmepa1	0	0.466863	0.823	0.54	0	SMC1
Gapdh	0	0.466856	0.982	0.861	0	SMC1
Mmd	0	0.466358	0.335	0.09	0	SMC1
Tcp1	0	0.466311	0.681	0.443	0	SMC1
Eif1ax	0	0.465636	0.68	0.432	0	SMC1
Rhob	0	0.46562	0.752	0.481	0	SMC1
Ehbp1l1	0	0.464747	0.46	0.208	0	SMC1
Rbp4	0	0.463939	0.703	0.254	0	SMC1
Casq1	0	0.462971	0.178	0.011	0	SMC1
Sun2	0	0.461496	0.383	0.139	0	SMC1
Wwp2	0	0.461484	0.609	0.313	0	SMC1
Ndufa5	0	0.461236	0.872	0.643	0	SMC1
Pde4dip	0	0.460511	0.356	0.128	0	SMC1
Map1a	0	0.459837	0.329	0.104	0	SMC1
Ttll7	0	0.458096	0.3	0.086	0	SMC1
Fabp3	0	0.457852	0.321	0.089	0	SMC1
Tbxa2r	0	0.457566	0.297	0.063	0	SMC1
Col4a2	0	0.453945	0.637	0.335	0	SMC1
Arhgef17	0	0.453874	0.361	0.134	0	SMC1
Ccni	0	0.4508	0.626	0.374	0	SMC1
Josd2	0	0.445872	0.539	0.326	0	SMC1
Tcea3	0	0.444999	0.493	0.24	0	SMC1
Auts2	0	0.444371	0.495	0.247	0	SMC1
Lrrc17	0	0.443923	0.469	0.19	0	SMC1
Itgb5	0	0.443826	0.872	0.596	0	SMC1
Cap2	0	0.442879	0.274	0.048	0	SMC1
Tbl1x	0	0.441607	0.468	0.234	0	SMC1
Serf2	0	0.43923	0.995	0.964	0	SMC1
Sypl	0	0.438995	0.639	0.391	0	SMC1
Tgfb2	0	0.437148	0.411	0.202	0	SMC1
Mmp17	0	0.436514	0.245	0.032	0	SMC1
Cav3	0	0.436299	0.303	0.092	0	SMC1
Asap2	0	0.435573	0.375	0.147	0	SMC1
mt-Atp8	0	0.435246	0.498	0.265	0	SMC1
Ppp1r12c	0	0.435136	0.393	0.162	0	SMC1
Gadd45g	0	0.434453	0.58	0.381	0	SMC1
Crip2	0	0.434029	0.941	0.645	0	SMC1
Grb14	0	0.433827	0.328	0.104	0	SMC1
Klf6	0	0.433555	0.695	0.483	0	SMC1
Ethe1	0	0.432838	0.489	0.236	0	SMC1
Kank2	0	0.431462	0.456	0.208	0	SMC1
Smim14	0	0.431312	0.944	0.763	0	SMC1
Mlf2	0	0.430219	0.826	0.601	0	SMC1
Vasp	0	0.430037	0.694	0.4	0	SMC1
Osbpl3	0	0.429831	0.301	0.088	0	SMC1
Msn	0	0.429534	0.857	0.642	0	SMC1
Pink1	0	0.429015	0.641	0.398	0	SMC1
Fkbp4	0	0.428701	0.563	0.331	0	SMC1
Fxyd7	0	0.427989	0.254	0.05	0	SMC1
Entpd1	0	0.426234	0.36	0.119	0	SMC1
Mob2	0	0.424949	0.471	0.247	0	SMC1
Ndufb9	0	0.423542	0.922	0.74	0	SMC1
Tsc22d1	0	0.423064	0.841	0.501	0	SMC1
Adam33	0	0.421829	0.27	0.049	0	SMC1
Ctgf	0	0.4207	0.78	0.419	0	SMC1
Sgca	0	0.420471	0.227	0.034	0	SMC1
Ndufb10	0	0.420173	0.897	0.705	0	SMC1
Gpi1	0	0.417597	0.785	0.556	0	SMC1
Btg2	0	0.417412	0.732	0.498	0	SMC1
Pja2	0	0.4172	0.449	0.214	0	SMC1
Camta1	0	0.416783	0.492	0.258	0	SMC1
B230219D22Rik	0	0.416783	0.591	0.357	0	SMC1
Gamt	0	0.416619	0.435	0.203	0	SMC1
Napepld	0	0.4163	0.257	0.057	0	SMC1
Rnf187	0	0.41585	0.804	0.582	0	SMC1
Vamp2	0	0.414861	0.542	0.298	0	SMC1
Stip1	0	0.411613	0.426	0.225	0	SMC1
Klf15	0	0.410937	0.334	0.127	0	SMC1
Syne1	0	0.410909	0.37	0.164	0	SMC1
Rcn2	0	0.408574	0.752	0.512	0	SMC1
Rbbp7	0	0.408438	0.646	0.401	0	SMC1
Atp1b2	0	0.4077	0.277	0.059	0	SMC1
Id4	0	0.407352	0.356	0.143	0	SMC1
Lbh	0	0.407198	0.512	0.268	0	SMC1
Pygm	0	0.406955	0.267	0.057	0	SMC1
Park7	0	0.40681	0.925	0.745	0	SMC1
Rnf11	0	0.406776	0.572	0.345	0	SMC1
Klf9	0	0.406621	0.79	0.51	0	SMC1
Cct7	0	0.406189	0.705	0.483	0	SMC1
Rgs7bp	0	0.405756	0.236	0.045	0	SMC1
Sorbs2	0	0.403972	0.314	0.112	0	SMC1
Vasn	0	0.40316	0.534	0.292	0	SMC1
Adk	0	0.402925	0.559	0.326	0	SMC1
Jam3	0	0.402743	0.438	0.216	0	SMC1
Chchd2	0	0.402442	0.994	0.935	0	SMC1
Zbtb38	0	0.401359	0.478	0.256	0	SMC1
Nav2	0	0.400758	0.283	0.084	0	SMC1
Naca	0	0.396889	0.99	0.916	0	SMC1
Macrod1	0	0.395837	0.37	0.167	0	SMC1
Rab3a	0	0.395344	0.334	0.121	0	SMC1
Nptn	0	0.393445	0.774	0.554	0	SMC1
Manbal	0	0.393434	0.59	0.368	0	SMC1
Serpine2	0	0.393041	0.969	0.505	0	SMC1
Cox4i1	0	0.392418	0.996	0.953	0	SMC1
Fam162a	0	0.391928	0.72	0.488	0	SMC1
Wnt16	0	0.390617	0.227	0.046	0	SMC1
Ndufab1	0	0.390426	0.783	0.561	0	SMC1
Igfbp2	0	0.390019	0.113	0.028	0	SMC1
Prkar1a	0	0.389972	0.799	0.581	0	SMC1
Stom	0	0.389743	0.329	0.121	0	SMC1
Tpd52l1	0	0.388537	0.22	0.041	0	SMC1
Iscu	0	0.387217	0.856	0.648	0	SMC1
Uba2	0	0.386495	0.483	0.27	0	SMC1
Cox7a2	0	0.386189	0.97	0.85	0	SMC1
Map1lc3b	0	0.386089	0.964	0.824	0	SMC1
Art3	0	0.385976	0.187	0.04	0	SMC1
Degs1	0	0.385605	0.724	0.493	0	SMC1
Vdac1	0	0.385253	0.661	0.444	0	SMC1
Sema5a	0	0.385051	0.283	0.087	0	SMC1
Cacna2d1	0	0.384823	0.426	0.215	0	SMC1
Ndufc1	0	0.383463	0.889	0.694	0	SMC1
Chmp4c	0	0.382667	0.223	0.034	0	SMC1
Eef2k	0	0.382228	0.305	0.109	0	SMC1
Galnt16	0	0.38204	0.242	0.047	0	SMC1
Mbnl2	0	0.381999	0.665	0.437	0	SMC1
Tecr	0	0.38169	0.781	0.557	0	SMC1
Myo1c	0	0.381567	0.516	0.293	0	SMC1
Ndufs6	0	0.38097	0.836	0.637	0	SMC1
Pi15	0	0.380794	0.466	0.228	0	SMC1
Me1	0	0.380376	0.356	0.148	0	SMC1
Uqcr11	0	0.379538	0.962	0.824	0	SMC1
Emb	0	0.379368	0.476	0.251	0	SMC1
Foxn3	0	0.377262	0.528	0.302	0	SMC1
Ifi27	0	0.376078	0.893	0.687	0	SMC1
Pygb	0	0.375861	0.326	0.125	0	SMC1
Hbegf	0	0.37434	0.355	0.173	0	SMC1
2900026A02Rik	0	0.374329	0.296	0.115	0	SMC1
Rheb	0	0.374165	0.883	0.694	0	SMC1
Fez2	0	0.373435	0.45	0.237	0	SMC1
Msra	0	0.373043	0.315	0.11	0	SMC1
Sntg2	0	0.372751	0.239	0.053	0	SMC1
Prdm6	0	0.372541	0.314	0.114	0	SMC1
Atp5a1	0	0.37243	0.884	0.707	0	SMC1
Itga3	0	0.372364	0.242	0.06	0	SMC1
Cds2	0	0.370893	0.339	0.137	0	SMC1
Pnpla2	0	0.370866	0.404	0.19	0	SMC1
Plekhg3	0	0.370481	0.275	0.088	0	SMC1
Slc24a3	0	0.370388	0.218	0.035	0	SMC1
Adamts1	0	0.370339	0.453	0.231	0	SMC1
Trp53inp2	0	0.369899	0.35	0.156	0	SMC1
Dynlrb1	0	0.369797	0.936	0.775	0	SMC1
Hspg2	0	0.369347	0.714	0.439	0	SMC1
Ndufa13	0	0.368876	0.975	0.87	0	SMC1
Hotairm1	0	0.368481	0.392	0.194	0	SMC1
Aes	0	0.368235	0.884	0.683	0	SMC1
Rilpl1	0	0.368218	0.367	0.164	0	SMC1
Atp5h	0	0.368021	0.974	0.865	0	SMC1
Tonsl	0	0.367095	0.367	0.2	0	SMC1
Ahsa1	0	0.366001	0.553	0.364	0	SMC1
Aldoa	0	0.365214	0.971	0.84	0	SMC1
Dynlt3	0	0.364977	0.587	0.374	0	SMC1
Pam	0	0.36495	0.947	0.667	0	SMC1
Tprgl	0	0.364551	0.824	0.615	0	SMC1
Glo1	0	0.364471	0.616	0.396	0	SMC1
Il17b	0	0.364184	0.192	0.032	0	SMC1
H3f3a	0	0.363473	0.985	0.906	0	SMC1
Polr2c	0	0.362896	0.624	0.406	0	SMC1
Tob2	0	0.362818	0.483	0.259	0	SMC1
Bmp3	0	0.362561	0.178	0.028	0	SMC1
Tpi1	0	0.362279	0.824	0.582	0	SMC1
Sgcb	0	0.362254	0.452	0.241	0	SMC1
Acsl1	0	0.361728	0.292	0.102	0	SMC1
Bik	0	0.359363	0.281	0.088	0	SMC1
Nr1d1	0	0.358745	0.465	0.246	0	SMC1
Atp5g2	0	0.358643	0.816	0.598	0	SMC1
Snrnp27	0	0.358506	0.733	0.523	0	SMC1
Ndufa6	0	0.35836	0.943	0.79	0	SMC1
Cdkl5	0	0.357116	0.203	0.031	0	SMC1
Sh3pxd2a	0	0.357045	0.389	0.196	0	SMC1
Cd200	0	0.356703	0.946	0.628	0	SMC1
Chchd10	0	0.355748	0.247	0.073	0	SMC1
Atp5c1	0	0.355416	0.907	0.733	0	SMC1
B3galnt2	0	0.35512	0.252	0.07	0	SMC1
Chd6	0	0.354247	0.334	0.141	0	SMC1
Cystm1	0	0.353489	0.439	0.209	0	SMC1
Xk	0	0.352623	0.181	0.016	0	SMC1
mt-Co1	0	0.35256	0.992	0.948	0	SMC1
Hspa1b	0	0.352166	0.185	0.063	0	SMC1
Acat1	0	0.351072	0.554	0.324	0	SMC1
Emc10	0	0.351037	0.837	0.641	0	SMC1
Ndufb7	0	0.350891	0.878	0.691	0	SMC1
Eif3g	0	0.350313	0.705	0.492	0	SMC1
Rtn2	0	0.349691	0.249	0.067	0	SMC1
Pigyl	0	0.34886	0.541	0.337	0	SMC1
Sgk1	0	0.348858	0.498	0.346	0	SMC1
Atp5g3	0	0.348385	0.763	0.568	0	SMC1
Gm13861	0	0.347091	0.154	0.018	0	SMC1
Ptov1	0	0.346868	0.732	0.511	0	SMC1
Psmc3	0	0.346359	0.715	0.509	0	SMC1
Pgam1	0	0.345689	0.654	0.404	0	SMC1
Csnk1a1	0	0.345534	0.743	0.538	0	SMC1
Slc25a3	0	0.345424	0.936	0.79	0	SMC1
Mrpl23	0	0.345189	0.669	0.442	0	SMC1
Ptges3	0	0.344901	0.664	0.459	0	SMC1
Peli2	0	0.343961	0.239	0.062	0	SMC1
Mob4	0	0.343163	0.536	0.328	0	SMC1
Rbfox2	0	0.343118	0.388	0.195	0	SMC1
2021-09-07	0	0.342891	0.801	0.602	0	SMC1
Dek	0	0.342713	0.698	0.483	0	SMC1
Irak2	0	0.342434	0.296	0.122	0	SMC1
Slc48a1	0	0.342254	0.744	0.518	0	SMC1
Bcar3	0	0.341852	0.232	0.059	0	SMC1
Prdm16	0	0.341342	0.215	0.047	0	SMC1
Sspn	0	0.340694	0.395	0.201	0	SMC1
Serinc1	0	0.340518	0.7	0.498	0	SMC1
Unc5c	0	0.339005	0.191	0.033	0	SMC1
Cisd1	0	0.33885	0.56	0.355	0	SMC1
Stk38l	0	0.338189	0.393	0.201	0	SMC1
Atp5k	0	0.337913	0.934	0.788	0	SMC1
Mfhas1	0	0.337816	0.273	0.098	0	SMC1
Sucla2	0	0.337599	0.421	0.227	0	SMC1
Atp5l	0	0.336834	0.932	0.814	0	SMC1
Camk2d	0	0.336375	0.562	0.36	0	SMC1
Fkbp1a	0	0.336101	0.961	0.81	0	SMC1
Grhpr	0	0.335937	0.318	0.142	0	SMC1
Gpsm2	0	0.335096	0.213	0.055	0	SMC1
Actg1	0	0.33489	0.883	0.735	0	SMC1
Ankrd9	0	0.334713	0.253	0.081	0	SMC1
Uqcr10	0	0.334169	0.947	0.81	0	SMC1
Pfdn1	0	0.334027	0.726	0.524	0	SMC1
Fbxo9	0	0.333857	0.396	0.21	0	SMC1
Ndufa2	0	0.332736	0.973	0.868	0	SMC1
Eif5b	0	0.332697	0.777	0.581	0	SMC1
Hip1	0	0.332344	0.324	0.147	0	SMC1
Aktip	0	0.331494	0.415	0.222	0	SMC1
Bdh1	0	0.329575	0.141	0.016	0	SMC1
Hspa4	0	0.329556	0.452	0.264	0	SMC1
Skp1a	0	0.329408	0.694	0.485	0	SMC1
Wtip	0	0.329028	0.27	0.108	0	SMC1
Psmb6	0	0.326644	0.906	0.729	0	SMC1
Ptges3l	0	0.32624	0.27	0.11	0	SMC1
Dag1	0	0.325713	0.531	0.33	0	SMC1
Itgb3	0	0.324866	0.209	0.051	0	SMC1
Haus8	0	0.323149	0.237	0.091	0	SMC1
Wscd2	0	0.32306	0.187	0.032	0	SMC1
Ktn1	0	0.322426	0.519	0.318	0	SMC1
Setd3	0	0.32204	0.469	0.28	0	SMC1
Pebp1	0	0.321939	0.88	0.686	0	SMC1
Lzts2	0	0.321704	0.45	0.254	0	SMC1
Suclg1	0	0.321543	0.53	0.333	0	SMC1
Ndufs3	0	0.321046	0.645	0.437	0	SMC1
Fgf1	0	0.32085	0.201	0.044	0	SMC1
Polr2m	0	0.320611	0.603	0.403	0	SMC1
Adgrl2	0	0.320593	0.259	0.1	0	SMC1
Clip1	0	0.320472	0.4	0.221	0	SMC1
Fam19a1	0	0.319931	0.144	0.007	0	SMC1
Krt18	0	0.319516	0.186	0.031	0	SMC1
Cdr2	0	0.318999	0.305	0.135	0	SMC1
Inafm2	0	0.318699	0.224	0.062	0	SMC1
Eml1	0	0.318058	0.297	0.129	0	SMC1
Ndufs7	0	0.317061	0.798	0.606	0	SMC1
Cuedc1	0	0.317051	0.368	0.187	0	SMC1
Tmem109	0	0.316817	0.603	0.393	0	SMC1
Ncald	0	0.31674	0.205	0.043	0	SMC1
Dhx32	0	0.31661	0.258	0.095	0	SMC1
Mrfap1	0	0.316041	0.924	0.765	0	SMC1
Pcgf5	0	0.315988	0.309	0.133	0	SMC1
Paip2	0	0.31531	0.815	0.624	0	SMC1
Hspd1	0	0.315266	0.512	0.349	0	SMC1
Hibadh	0	0.315234	0.466	0.279	0	SMC1
Dnajc8	0	0.314929	0.709	0.506	0	SMC1
Cidea	0	0.314745	0.156	0.018	0	SMC1
Capzb	0	0.314619	0.935	0.757	0	SMC1
Myadm	0	0.314253	0.565	0.362	0	SMC1
Psmb7	0	0.313985	0.654	0.456	0	SMC1
Aco2	0	0.313662	0.478	0.296	0	SMC1
Hipk3	0	0.313192	0.363	0.186	0	SMC1
Scoc	0	0.313075	0.476	0.282	0	SMC1
Psmb5	0	0.311879	0.777	0.575	0	SMC1
Idh2	0	0.311473	0.547	0.345	0	SMC1
Rftn2	0	0.310632	0.301	0.136	0	SMC1
Calm2	0	0.310607	0.984	0.9	0	SMC1
Cldnd1	0	0.310507	0.542	0.348	0	SMC1
Pbx1	0	0.309939	0.519	0.304	0	SMC1
Ndufb6	0	0.309469	0.762	0.561	0	SMC1
Fra10ac1	0	0.309383	0.237	0.099	0	SMC1
Mrps36	0	0.309018	0.5	0.301	0	SMC1
Ntrk3	0	0.308701	0.315	0.125	0	SMC1
Dusp8	0	0.307191	0.236	0.082	0	SMC1
Ppp2r1a	0	0.306708	0.552	0.363	0	SMC1
Ndufv2	0	0.306352	0.74	0.548	0	SMC1
Fam198b	0	0.306297	0.527	0.305	0	SMC1
Foxp2	0	0.306048	0.362	0.16	0	SMC1
Nenf	0	0.305828	0.97	0.783	0	SMC1
Snx17	0	0.3057	0.568	0.378	0	SMC1
Tm4sf1	0	0.305393	0.992	0.694	0	SMC1
Mtus1	0	0.305311	0.283	0.117	0	SMC1
Ube2v2	0	0.303945	0.412	0.217	0	SMC1
Arhgef12	0	0.30368	0.4	0.221	0	SMC1
Tead3	0	0.302896	0.214	0.063	0	SMC1
Xirp1	0	0.302828	0.146	0.009	0	SMC1
Itga1	0	0.302461	0.287	0.114	0	SMC1
Tax1bp3	0	0.301997	0.517	0.306	0	SMC1
Ccl27a	0	0.301847	0.31	0.146	0	SMC1
Uqcrc1	0	0.301642	0.714	0.521	0	SMC1
Vdac2	0	0.301364	0.782	0.581	0	SMC1
N6amt1	0	0.300901	0.338	0.178	0	SMC1
Pacsin2	0	0.300793	0.415	0.242	0	SMC1
Psmd7	0	0.300684	0.751	0.55	0	SMC1
Tmem43	0	0.300649	0.415	0.241	0	SMC1
Spop	0	0.300358	0.66	0.472	0	SMC1
Setd7	0	0.300347	0.342	0.17	0	SMC1
Pkm	0	0.300238	0.946	0.772	0	SMC1
Ank2	0	0.300091	0.295	0.121	0	SMC1
Cirbp	0	0.299532	0.635	0.427	0	SMC1
Myocd	0	0.29898	0.16	0.018	0	SMC1
Id1	0	0.298828	0.55	0.338	0	SMC1
Tbx18	0	0.298794	0.263	0.114	0	SMC1
Fzd2	0	0.298737	0.344	0.171	0	SMC1
Rhoc	0	0.297997	0.937	0.711	0	SMC1
Igf1r	0	0.297911	0.341	0.169	0	SMC1
St3gal5	0	0.297734	0.253	0.092	0	SMC1
Snrpn	0	0.297682	0.329	0.153	0	SMC1
Capn2	0	0.29714	0.578	0.387	0	SMC1
Twsg1	0	0.297063	0.536	0.332	0	SMC1
Laptm4b	0	0.297016	0.359	0.17	0	SMC1
Popdc2	0	0.296699	0.175	0.031	0	SMC1
Acadsb	0	0.296606	0.351	0.185	0	SMC1
Creb3l2	0	0.296507	0.409	0.235	0	SMC1
Spag7	0	0.296238	0.54	0.354	0	SMC1
Uqcrc2	0	0.29583	0.554	0.372	0	SMC1
Wdfy1	0	0.295799	0.228	0.078	0	SMC1
Fyco1	0	0.295775	0.244	0.089	0	SMC1
Htr1b	0	0.295499	0.151	0.019	0	SMC1
Tceal6	0	0.295424	0.121	0.014	0	SMC1
Hnrnpa3	0	0.295292	0.731	0.535	0	SMC1
Fbxo2	0	0.294956	0.192	0.051	0	SMC1
Fam96b	0	0.294515	0.596	0.407	0	SMC1
Aebp1	0	0.294403	0.956	0.658	0	SMC1
Idh3g	0	0.294293	0.54	0.352	0	SMC1
Mettl24	0	0.294188	0.199	0.051	0	SMC1
Ppm1b	0	0.293763	0.312	0.146	0	SMC1
Pttg1	0	0.293231	0.641	0.432	0	SMC1
Dhrs3	0	0.293158	0.5	0.291	0	SMC1
Ccser2	0	0.2929	0.616	0.407	0	SMC1
Hsd17b10	0	0.292385	0.617	0.426	0	SMC1
Sgcd	0	0.292301	0.231	0.082	0	SMC1
Bag2	0	0.29176	0.212	0.067	0	SMC1
Pdcd5	0	0.291145	0.768	0.587	0	SMC1
B230118H07Rik	0	0.290906	0.35	0.185	0	SMC1
Pawr	0	0.290636	0.205	0.066	0	SMC1
Creld1	0	0.290474	0.35	0.181	0	SMC1
Spats2l	0	0.290118	0.286	0.126	0	SMC1
Mtdh	0	0.290036	0.769	0.591	0	SMC1
Kalrn	0	0.289473	0.226	0.083	0	SMC1
Hmgcs2	0	0.288809	0.267	0.107	0	SMC1
Rab18	0	0.28814	0.713	0.514	0	SMC1
Prkar2a	0	0.287576	0.313	0.15	0	SMC1
Gabra3	0	0.287461	0.273	0.103	0	SMC1
1500011K16Rik	0	0.28635	0.581	0.4	0	SMC1
Yae1d1	0	0.286308	0.3	0.132	0	SMC1
Zeb1	0	0.285338	0.391	0.219	0	SMC1
Map4	0	0.285266	0.438	0.268	0	SMC1
Lmna	0	0.284899	0.922	0.696	0	SMC1
Nat14	0	0.284688	0.236	0.092	0	SMC1
Atcayos	0	0.284255	0.152	0.021	0	SMC1
Trabd2b	0	0.283551	0.26	0.114	0	SMC1
Vapa	0	0.28343	0.757	0.577	0	SMC1
Prkag2	0	0.283306	0.225	0.076	0	SMC1
Atp5j2	0	0.283176	0.967	0.864	0	SMC1
Aimp2	0	0.282498	0.312	0.157	0	SMC1
Foxc1	0	0.282186	0.368	0.208	0	SMC1
Tns2	0	0.282056	0.404	0.224	0	SMC1
Cpq	0	0.281936	0.789	0.564	0	SMC1
Zfr	0	0.281893	0.393	0.236	0	SMC1
Ube2d2a	0	0.281324	0.731	0.542	0	SMC1
Psma2	0	0.281087	0.833	0.65	0	SMC1
Psip1	0	0.281069	0.408	0.232	0	SMC1
Hey2	0	0.280714	0.21	0.063	0	SMC1
Eif3e	0	0.280356	0.821	0.651	0	SMC1
Actb	0	0.27994	0.999	0.978	0	SMC1
Ddx3x	0	0.279582	0.64	0.447	0	SMC1
Htra1	0	0.279292	0.901	0.6	0	SMC1
Mapre1	0	0.278802	0.662	0.478	0	SMC1
Fryl	0	0.278705	0.267	0.107	0	SMC1
Camk2n1	0	0.27727	0.631	0.37	0	SMC1
Epn2	0	0.277084	0.292	0.138	0	SMC1
Hdac5	0	0.276632	0.308	0.152	0	SMC1
Cyc1	0	0.27585	0.633	0.453	0	SMC1
Col4a5	0	0.275557	0.434	0.232	0	SMC1
Slc4a3	0	0.27532	0.19	0.049	0	SMC1
Cisd3	0	0.275278	0.372	0.209	0	SMC1
Nap1l1	0	0.274993	0.723	0.54	0	SMC1
Yipf4	0	0.274795	0.682	0.493	0	SMC1
Acot9	0	0.274167	0.397	0.236	0	SMC1
Emd	0	0.273941	0.539	0.362	0	SMC1
Psmc6	0	0.27387	0.56	0.38	0	SMC1
Ube2n	0	0.273639	0.604	0.408	0	SMC1
Pbrm1	0	0.273013	0.511	0.333	0	SMC1
Cercam	0	0.272735	0.306	0.157	0	SMC1
Hmgn5	0	0.272682	0.335	0.19	0	SMC1
Zfp367	0	0.272089	0.204	0.063	0	SMC1
Inhba	0	0.271712	0.424	0.199	0	SMC1
Inpp4a	0	0.270582	0.234	0.096	0	SMC1
Ttc3	0	0.270209	0.417	0.262	0	SMC1
Atp8b1	0	0.269631	0.238	0.093	0	SMC1
Acadvl	0	0.269624	0.458	0.292	0	SMC1
Impa1	0	0.269601	0.376	0.215	0	SMC1
Gne	0	0.269397	0.209	0.074	0	SMC1
Fam126b	0	0.269028	0.203	0.069	0	SMC1
Mrpl42	0	0.268148	0.679	0.491	0	SMC1
Ak3	0	0.267842	0.37	0.207	0	SMC1
Cdc37	0	0.26744	0.748	0.57	0	SMC1
Mmadhc	0	0.26707	0.369	0.217	0	SMC1
Gna11	0	0.266847	0.584	0.389	0	SMC1
Prpsap1	0	0.26677	0.405	0.243	0	SMC1
Gpc6	0	0.266608	0.348	0.2	0	SMC1
Anapc11	0	0.266311	0.827	0.655	0	SMC1
Sumo2	0	0.266093	0.828	0.628	0	SMC1
Fyttd1	0	0.26572	0.333	0.188	0	SMC1
Larp1b	0	0.265558	0.244	0.104	0	SMC1
Psma6	0	0.26545	0.649	0.469	0	SMC1
Gfra4	0	0.264611	0.194	0.062	0	SMC1
Zfp771	0	0.264122	0.42	0.264	0	SMC1
Cetn2	0	0.264052	0.487	0.317	0	SMC1
Golim4	0	0.264009	0.523	0.34	0	SMC1
Scp2	0	0.263724	0.841	0.666	0	SMC1
Stk11	0	0.26356	0.482	0.31	0	SMC1
Phtf2	0	0.263217	0.192	0.059	0	SMC1
Atp6v1a	0	0.263121	0.44	0.276	0	SMC1
Arhgef2	0	0.262902	0.386	0.232	0	SMC1
Gid4	0	0.262482	0.249	0.107	0	SMC1
Cops6	0	0.262089	0.652	0.477	0	SMC1
Mpc2	0	0.262026	0.786	0.607	0	SMC1
Ccdc141	0	0.261974	0.167	0.037	0	SMC1
Ctnnb1	0	0.261369	0.749	0.544	0	SMC1
Fam46b	0	0.261177	0.13	0.021	0	SMC1
Acyp2	0	0.260417	0.377	0.214	0	SMC1
Cd9	0	0.260275	0.994	0.837	0	SMC1
Srf	0	0.259666	0.22	0.086	0	SMC1
Gm26632	0	0.25897	0.136	0.025	0	SMC1
St3gal2	0	0.258868	0.285	0.141	0	SMC1
Psmd6	0	0.258439	0.51	0.342	0	SMC1
Ndufv1	0	0.258135	0.502	0.339	0	SMC1
Nol7	0	0.257859	0.646	0.463	0	SMC1
Prkacb	0	0.257831	0.342	0.195	0	SMC1
Csdc2	0	0.257506	0.159	0.032	0	SMC1
Aldh7a1	0	0.25702	0.38	0.222	0	SMC1
Hagh	0	0.256939	0.404	0.244	0	SMC1
Mef2a	0	0.256043	0.52	0.35	0	SMC1
Gk	0	0.255726	0.181	0.048	0	SMC1
Sdha	0	0.255542	0.554	0.383	0	SMC1
Eef1d	0	0.255247	0.906	0.757	0	SMC1
Rbm24	0	0.2548	0.144	0.019	0	SMC1
Col4a6	0	0.254506	0.304	0.15	0	SMC1
Aplp1	0	0.254256	0.199	0.075	0	SMC1
Pcmtd1	0	0.254246	0.408	0.243	0	SMC1
Prmt1	0	0.253774	0.556	0.38	0	SMC1
Palld	0	0.253095	0.263	0.143	0	SMC1
Ndufb11	0	0.252631	0.898	0.748	0	SMC1
Plcd1	0	0.252389	0.254	0.123	0	SMC1
Khdrbs3	0	0.252058	0.212	0.078	0	SMC1
Prkaca	0	0.251282	0.428	0.269	0	SMC1
Aff4	0	0.2511	0.375	0.22	0	SMC1
Akr1b3	0	0.250778	0.534	0.35	0	SMC1
Tub	0	0.250766	0.135	0.017	0	SMC1
Gyg	0	0.250588	0.394	0.218	0	SMC1
Hint2	0	0.250487	0.486	0.325	0	SMC1
Celf2	0	0.250289	0.66	0.42	0	SMC1
Stxbp6	0	-0.255124	0.015	0.105	0	SMC1
Man1c1	0	-0.256547	0.014	0.107	0	SMC1
Bvht	0	-0.258483	0.01	0.109	0	SMC1
Nupr1	0	-0.277831	0.973	0.757	0	SMC1
Gsdmd	0	-0.280365	0.014	0.109	0	SMC1
Eps8	0	-0.285922	0.005	0.117	0	SMC1
Ptk2b	0	-0.286894	0.004	0.11	0	SMC1
Snai1	0	-0.296947	0.008	0.113	0	SMC1
H2-M3	0	-0.297019	0.033	0.14	0	SMC1
Isg20	0	-0.297579	0.01	0.122	0	SMC1
Casp4	0	-0.30353	0.046	0.158	0	SMC1
B4galt5	0	-0.303999	0.042	0.153	0	SMC1
Rps27a	0	-0.304016	0.998	0.985	0	SMC1
Il13ra1	0	-0.307148	0.076	0.197	0	SMC1
Plscr1	0	-0.307457	0.021	0.123	0	SMC1
Bdh2	0	-0.308216	0.014	0.121	0	SMC1
Baz1a	0	-0.312517	0.026	0.121	0	SMC1
Il3ra	0	-0.314534	0.042	0.161	0	SMC1
Gm17455	0	-0.318483	0.013	0.122	0	SMC1
Flrt2	0	-0.319215	0.021	0.126	0	SMC1
Rpl41	0	-0.323357	1	0.998	0	SMC1
Tnfrsf1b	0	-0.327388	0.01	0.118	0	SMC1
Gm15867	0	-0.327773	0.038	0.153	0	SMC1
Gba	0	-0.329076	0.046	0.172	0	SMC1
Slc16a2	0	-0.330541	0.054	0.175	0	SMC1
Sh3kbp1	0	-0.337998	0.022	0.143	0	SMC1
Lasp1	0	-0.34288	0.071	0.191	0	SMC1
Il4ra	0	-0.345174	0.025	0.142	0	SMC1
B3gnt9	0	-0.349111	0.113	0.24	0	SMC1
Evl	0	-0.349393	0.038	0.139	0	SMC1
Osmr	0	-0.350017	0.078	0.201	0	SMC1
Nt5dc2	0	-0.350632	0.009	0.118	0	SMC1
Pqlc3	0	-0.352491	0.108	0.234	0	SMC1
Col12a1	0	-0.352719	0.017	0.118	0	SMC1
Apobec1	0	-0.353219	0.018	0.117	0	SMC1
Kcnn4	0	-0.353714	0.002	0.117	0	SMC1
Rps11	0	-0.35697	0.997	0.98	0	SMC1
Ormdl2	0	-0.357324	0.052	0.185	0	SMC1
Slc44a1	0	-0.360879	0.098	0.23	0	SMC1
Rplp2	0	-0.363433	0.998	0.981	0	SMC1
Rps26	0	-0.36738	0.99	0.956	0	SMC1
Gng2	0	-0.376778	0.006	0.119	0	SMC1
Clec2d	0	-0.381658	0.042	0.152	0	SMC1
Ezr	0	-0.381814	0.02	0.131	0	SMC1
Nrros	0	-0.386956	0.002	0.102	0	SMC1
Cebpa	0	-0.388309	0.008	0.124	0	SMC1
Dclk1	0	-0.390023	0.026	0.162	0	SMC1
Fyn	0	-0.39029	0.019	0.14	0	SMC1
Steap3	0	-0.391111	0.069	0.214	0	SMC1
Ptpre	0	-0.392064	0.001	0.117	0	SMC1
Tnfaip3	0	-0.39213	0.018	0.117	0	SMC1
H2-Q4	0	-0.400607	0.018	0.127	0	SMC1
Rps12	0	-0.405	0.988	0.956	0	SMC1
Raph1	0	-0.405469	0.131	0.265	0	SMC1
Mndal	0	-0.405924	0.001	0.111	0	SMC1
Slc11a1	0	-0.409847	0.016	0.119	0	SMC1
Rpl18a	0	-0.410031	0.999	0.99	0	SMC1
Rps9	0	-0.411841	0.997	0.983	0	SMC1
Rftn1	0	-0.412075	0.02	0.161	0	SMC1
Krtcap2	0	-0.413529	0.815	0.791	0	SMC1
Sp100	0	-0.413852	0.006	0.127	0	SMC1
Epb41l2	0	-0.417102	0.12	0.25	0	SMC1
Elk3	0	-0.417803	0.084	0.229	0	SMC1
Jam2	0	-0.419236	0.026	0.167	0	SMC1
Col16a1	0	-0.419433	0.034	0.164	0	SMC1
Bcl3	0	-0.420358	0.016	0.165	0	SMC1
Irf5	0	-0.422562	0.018	0.132	0	SMC1
Cyp1b1	0	-0.424812	0.05	0.166	0	SMC1
Ssr4	0	-0.424882	0.806	0.787	0	SMC1
Ngf	0	-0.42681	0.012	0.119	0	SMC1
Cbfb	0	-0.42708	0.071	0.229	0	SMC1
Ccnd1	0	-0.430242	0.004	0.134	0	SMC1
Cpne8	0	-0.43039	0.044	0.204	0	SMC1
B4galnt1	0	-0.430578	0.004	0.148	0	SMC1
Tmem106a	0	-0.431194	0.029	0.15	0	SMC1
Ncf4	0	-0.431742	0.001	0.107	0	SMC1
Arhgap31	0	-0.432795	0.051	0.17	0	SMC1
Xdh	0	-0.433359	0.008	0.159	0	SMC1
Necap2	0	-0.434992	0.155	0.305	0	SMC1
Rps24	0	-0.436366	0.992	0.975	0	SMC1
Rab3il1	0	-0.43749	0.011	0.142	0	SMC1
Gch1	0	-0.440182	0.025	0.171	0	SMC1
Lrrc25	0	-0.442544	0.001	0.107	0	SMC1
Cx3cl1	0	-0.443462	0.051	0.197	0	SMC1
Rps18	0	-0.444937	0.998	0.983	0	SMC1
Ppib	0	-0.44575	0.905	0.855	0	SMC1
Arrb2	0	-0.44694	0.034	0.139	0	SMC1
Rpl11	0	-0.447038	0.996	0.977	0	SMC1
Ncf2	0	-0.447754	0.01	0.116	0	SMC1
Fam105a	0	-0.447858	0.001	0.117	0	SMC1
Rel	0	-0.448442	0.029	0.128	0	SMC1
Podn	0	-0.448901	0.016	0.128	0	SMC1
Add3	0	-0.452242	0.056	0.174	0	SMC1
Angptl4	0	-0.452696	0.016	0.129	0	SMC1
Tm2d2	0	-0.45271	0.503	0.587	0	SMC1
Uap1l1	0	-0.454699	0.12	0.275	0	SMC1
Rps13	0	-0.456398	0.994	0.97	0	SMC1
Cd63	0	-0.456526	0.989	0.883	0	SMC1
Pdpn	0	-0.459359	0.009	0.131	0	SMC1
Pirb	0	-0.467963	0.003	0.116	0	SMC1
Tspan11	0	-0.468748	0.002	0.113	0	SMC1
Rpl32	0	-0.469021	0.998	0.983	0	SMC1
Anxa5	0	-0.473138	0.908	0.847	0	SMC1
Rab7b	0	-0.473732	0.002	0.137	0	SMC1
Anpep	0	-0.483757	0.019	0.181	0	SMC1
Bmp1	0	-0.489572	0.146	0.278	0	SMC1
Kctd12	0	-0.489665	0.017	0.143	0	SMC1
Hfe	0	-0.490959	0.022	0.184	0	SMC1
Fst	0	-0.491316	0.042	0.152	0	SMC1
Lima1	0	-0.49148	0.055	0.222	0	SMC1
Stab1	0	-0.491715	0.004	0.105	0	SMC1
Cd37	0	-0.493475	0.002	0.114	0	SMC1
Ap3s1	0	-0.493806	0.299	0.428	0	SMC1
Rtp4	0	-0.496575	0.012	0.13	0	SMC1
Rps29	0	-0.4976	0.999	0.996	0	SMC1
Itm2a	0	-0.498201	0.012	0.116	0	SMC1
Procr	0	-0.506373	0.003	0.119	0	SMC1
Lyn	0	-0.506777	0.004	0.134	0	SMC1
Abcg1	0	-0.507971	0.016	0.153	0	SMC1
AI413582	0	-0.508992	0.146	0.316	0	SMC1
Rhog	0	-0.509529	0.14	0.277	0	SMC1
Chic2	0	-0.511848	0.304	0.449	0	SMC1
C3ar1	0	-0.514128	0.002	0.102	0	SMC1
Rplp0	0	-0.514258	0.998	0.981	0	SMC1
Pycard	0	-0.51593	0.154	0.301	0	SMC1
Myh9	0	-0.517046	0.201	0.346	0	SMC1
Erp29	0	-0.518801	0.492	0.578	0	SMC1
Fndc1	0	-0.519102	0.002	0.134	0	SMC1
Cd82	0	-0.521905	0.111	0.273	0	SMC1
H2-T22	0	-0.522692	0.153	0.311	0	SMC1
Sec61b	0	-0.523237	0.845	0.829	0	SMC1
Rnaset2b	0	-0.523828	0.262	0.407	0	SMC1
Anxa2	0	-0.524716	0.843	0.808	0	SMC1
Hcls1	0	-0.526069	0.02	0.138	0	SMC1
Lpar1	0	-0.52694	0.008	0.171	0	SMC1
Irf7	0	-0.528689	0.016	0.125	0	SMC1
Tlr2	0	-0.531515	0.031	0.181	0	SMC1
St3gal4	0	-0.531737	0.092	0.273	0	SMC1
Sox9	0	-0.532675	0.059	0.206	0	SMC1
Hmox1	0	-0.532925	0.04	0.157	0	SMC1
H3f3b	0	-0.535656	0.984	0.963	0	SMC1
P2rx4	0	-0.53598	0.125	0.301	0	SMC1
Slco2a1	0	-0.537729	0.018	0.154	0	SMC1
Gfpt2	0	-0.539333	0.009	0.115	0	SMC1
Ifnar2	0	-0.541339	0.266	0.429	0	SMC1
AB124611	0	-0.542588	0.004	0.132	0	SMC1
Cthrc1	0	-0.542798	0.006	0.108	0	SMC1
Ptpn6	0	-0.543721	0.001	0.127	0	SMC1
Psmb9	0	-0.545487	0.019	0.178	0	SMC1
Ptpn1	0	-0.54651	0.19	0.348	0	SMC1
Pnp	0	-0.546829	0.168	0.344	0	SMC1
Arl4c	0	-0.549117	0.033	0.167	0	SMC1
Zeb2	0	-0.550831	0.166	0.31	0	SMC1
Tgif1	0	-0.551135	0.072	0.231	0	SMC1
Rps27	0	-0.551556	0.999	0.995	0	SMC1
Fau	0	-0.5525	0.997	0.985	0	SMC1
Tapbp	0	-0.553483	0.402	0.532	0	SMC1
Csf2ra	0	-0.554182	0.04	0.171	0	SMC1
Matn2	0	-0.557065	0.084	0.226	0	SMC1
Evi2a	0	-0.557687	0.001	0.15	0	SMC1
Ass1	0	-0.559056	0.019	0.195	0	SMC1
Cytip	0	-0.561106	0.001	0.104	0	SMC1
Grina	0	-0.561679	0.309	0.45	0	SMC1
Rpl35	0	-0.562208	0.962	0.96	0	SMC1
Pdia6	0	-0.562406	0.618	0.656	0	SMC1
Ms4a6d	0	-0.562715	0.001	0.116	0	SMC1
Mmp14	0	-0.563687	0.128	0.297	0	SMC1
Irf8	0	-0.564673	0.003	0.126	0	SMC1
Cyth4	0	-0.565256	0.001	0.136	0	SMC1
Tcn2	0	-0.565399	0.18	0.346	0	SMC1
Lat2	0	-0.566337	0.004	0.121	0	SMC1
Il33	0	-0.567233	0.005	0.12	0	SMC1
Tnfrsf1a	0	-0.569417	0.375	0.522	0	SMC1
Adgre1	0	-0.574576	0.002	0.108	0	SMC1
Clic1	0	-0.575518	0.797	0.788	0	SMC1
Man1a	0	-0.582199	0.02	0.221	0	SMC1
Abca1	0	-0.586854	0.072	0.252	0	SMC1
Tmem9b	0	-0.589027	0.169	0.382	0	SMC1
Aldh1a1	0	-0.589218	0.01	0.133	0	SMC1
Mtch1	0	-0.589623	0.617	0.664	0	SMC1
Prrx2	0	-0.594522	0.064	0.23	0	SMC1
Runx1	0	-0.595048	0.029	0.238	0	SMC1
Arpc3	0	-0.598705	0.741	0.757	0	SMC1
Cfb	0	-0.600255	0.001	0.121	0	SMC1
Cd48	0	-0.604966	0.002	0.137	0	SMC1
Tspan4	0	-0.60507	0.453	0.548	0	SMC1
Itgb2	0	-0.60811	0.002	0.137	0	SMC1
Gas7	0	-0.610164	0.024	0.214	0	SMC1
Taf10	0	-0.614967	0.282	0.464	0	SMC1
Bace2	0	-0.615001	0.018	0.171	0	SMC1
Socs3	0	-0.615168	0.212	0.363	0	SMC1
Rarres1	0	-0.616631	0.082	0.215	0	SMC1
Gpr137b	0	-0.622496	0.071	0.2	0	SMC1
Gpm6b	0	-0.627374	0.009	0.156	0	SMC1
Rps19	0	-0.63088	0.998	0.989	0	SMC1
Plaur	0	-0.632134	0.076	0.221	0	SMC1
Tmem158	0	-0.63219	0.011	0.111	0	SMC1
Sirpa	0	-0.63283	0.026	0.204	0	SMC1
Ppp3ca	0	-0.635198	0.22	0.404	0	SMC1
Cd44	0	-0.635373	0.151	0.311	0	SMC1
Oaf	0	-0.635444	0.102	0.304	0	SMC1
Tspan13	0	-0.635701	0.003	0.136	0	SMC1
Rbms1	0	-0.637189	0.336	0.508	0	SMC1
Acp5	0	-0.638232	0.005	0.16	0	SMC1
Cmtm3	0	-0.640312	0.029	0.258	0	SMC1
Sdc1	0	-0.643072	0.097	0.279	0	SMC1
Psmb10	0	-0.645207	0.14	0.348	0	SMC1
Atp2b1	0	-0.645628	0.29	0.454	0	SMC1
Tpm4	0	-0.646362	0.627	0.712	0	SMC1
Ppp1r14b	0	-0.648207	0.245	0.431	0	SMC1
Uba52	0	-0.649524	0.655	0.703	0	SMC1
Fyb	0	-0.652359	0.026	0.15	0	SMC1
Tmem119	0	-0.655306	0.016	0.208	0	SMC1
Nme1	0	-0.656402	0.51	0.63	0	SMC1
Fcgr2b	0	-0.658456	0.002	0.12	0	SMC1
Srpx	0	-0.660501	0.005	0.153	0	SMC1
Slc3a2	0	-0.661088	0.295	0.447	0	SMC1
Hcst	0	-0.661924	0.001	0.106	0	SMC1
Steap4	0	-0.661964	0.006	0.159	0	SMC1
Bok	0	-0.664629	0.043	0.223	0	SMC1
Lgals9	0	-0.664901	0.017	0.248	0	SMC1
Phlda3	0	-0.667567	0.314	0.434	0	SMC1
C5ar1	0	-0.669131	0.001	0.103	0	SMC1
Vsir	0	-0.672398	0.007	0.209	0	SMC1
Scara5	0	-0.673194	0.002	0.113	0	SMC1
Tshz2	0	-0.677096	0.023	0.182	0	SMC1
Nid1	0	-0.682671	0.052	0.203	0	SMC1
Efemp1	0	-0.684203	0.02	0.174	0	SMC1
Sdc3	0	-0.688022	0.068	0.322	0	SMC1
Limd2	0	-0.688225	0.058	0.204	0	SMC1
Anxa8	0	-0.689592	0.011	0.178	0	SMC1
Cybb	0	-0.690697	0.001	0.13	0	SMC1
S100b	0	-0.6922	0.011	0.172	0	SMC1
Nucb2	0	-0.692437	0.191	0.405	0	SMC1
Sri	0	-0.700088	0.448	0.621	0	SMC1
Lbp	0	-0.700298	0.003	0.153	0	SMC1
Gda	0	-0.700945	0.004	0.214	0	SMC1
Ptprc	0	-0.704262	0.001	0.148	0	SMC1
Ecscr	0	-0.706896	0.009	0.116	0	SMC1
Hsd11b1	0	-0.713616	0.003	0.12	0	SMC1
Ccl19	0	-0.713857	0.033	0.152	0	SMC1
Rnaset2a	0	-0.715871	0.268	0.464	0	SMC1
AA467197	0	-0.716429	0.005	0.135	0	SMC1
Plek	0	-0.720648	0.008	0.146	0	SMC1
Sdf2l1	0	-0.732839	0.104	0.33	0	SMC1
Lamp2	0	-0.73365	0.511	0.666	0	SMC1
Cpxm2	0	-0.734834	0.025	0.142	0	SMC1
Pld4	0	-0.73732	0.002	0.135	0	SMC1
Lgals3bp	0	-0.738137	0.092	0.324	0	SMC1
Lilr4b	0	-0.74051	0.002	0.133	0	SMC1
Scara3	0	-0.741083	0.259	0.393	0	SMC1
Heg1	0	-0.74444	0.099	0.221	0	SMC1
Bmp4	0	-0.745183	0.024	0.157	0	SMC1
Tcf4	0	-0.759544	0.324	0.513	0	SMC1
Slfn2	0	-0.768372	0.002	0.171	0	SMC1
Rgs1	0	-0.770971	0.003	0.102	0	SMC1
Bicc1	0	-0.772706	0.013	0.217	0	SMC1
Rap1b	0	-0.774721	0.502	0.639	0	SMC1
Ppic	0	-0.775084	0.437	0.506	0	SMC1
Fbln7	0	-0.775431	0.031	0.147	0	SMC1
Ms4a6c	0	-0.777918	0.001	0.121	0	SMC1
Cpxm1	0	-0.778326	0.011	0.162	0	SMC1
Basp1	0	-0.779492	0.024	0.156	0	SMC1
Rps28	0	-0.781906	0.996	0.988	0	SMC1
Gpsm3	0	-0.782189	0.003	0.193	0	SMC1
Pld3	0	-0.786902	0.211	0.428	0	SMC1
Fabp4	0	-0.789969	0.505	0.261	0	SMC1
H2-DMb1	0	-0.790884	0.049	0.174	0	SMC1
Isg15	0	-0.791608	0.064	0.194	0	SMC1
Cdkn1a	0	-0.794971	0.311	0.446	0	SMC1
Nrp1	0	-0.804508	0.132	0.332	0	SMC1
Pdgfra	0	-0.809582	0.028	0.244	0	SMC1
Clec11a	0	-0.820119	0.076	0.231	0	SMC1
Ly86	0	-0.822143	0.002	0.147	0	SMC1
H2-DMa	0	-0.82781	0.008	0.134	0	SMC1
Cstb	0	-0.833073	0.747	0.741	0	SMC1
Ifitm2	0	-0.834574	0.967	0.917	0	SMC1
Mafb	0	-0.837494	0.05	0.232	0	SMC1
Selplg	0	-0.842374	0.006	0.163	0	SMC1
Dab2	0	-0.845758	0.05	0.271	0	SMC1
Tnfaip2	0	-0.849202	0.002	0.223	0	SMC1
Arpc5	0	-0.852613	0.435	0.605	0	SMC1
Aif1	0	-0.853997	0.003	0.138	0	SMC1
Mpeg1	0	-0.855313	0.003	0.143	0	SMC1
Cd83	0	-0.859019	0.003	0.128	0	SMC1
Slc43a3	0	-0.859297	0.13	0.312	0	SMC1
Pdgfrl	0	-0.859937	0.075	0.263	0	SMC1
Penk	0	-0.86886	0.011	0.109	0	SMC1
Tgfb1	0	-0.870278	0.284	0.499	0	SMC1
Thy1	0	-0.878524	0.009	0.163	0	SMC1
Bhlhe40	0	-0.880039	0.105	0.352	0	SMC1
Ifngr1	0	-0.880886	0.29	0.496	0	SMC1
Clu	0	-0.882208	0.965	0.607	0	SMC1
Ndufa4l2	0	-0.886815	0.006	0.156	0	SMC1
Itm2b	0	-0.892654	0.992	0.979	0	SMC1
C1s1	0	-0.894078	0.12	0.327	0	SMC1
AW112010	0	-0.899077	0.001	0.115	0	SMC1
Fuca1	0	-0.905362	0.428	0.657	0	SMC1
Unc93b1	0	-0.909772	0.033	0.233	0	SMC1
C1ra	0	-0.914172	0.13	0.37	0	SMC1
Myl12b	0	-0.917689	0.464	0.658	0	SMC1
Arpc1b	0	-0.919679	0.92	0.925	0	SMC1
Ctsh	0	-0.925175	0.641	0.672	0	SMC1
Gmfg	0	-0.930025	0.002	0.166	0	SMC1
Lrg1	0	-0.950987	0.035	0.159	0	SMC1
Mdk	0	-0.956837	0.062	0.274	0	SMC1
Arf5	0	-0.962212	0.627	0.798	0	SMC1
Pim1	0	-0.9659	0.128	0.281	0	SMC1
Icam1	0	-0.968245	0.019	0.312	0	SMC1
Lmo2	0	-0.968931	0.003	0.203	0	SMC1
H2-T23	0	-0.969791	0.033	0.331	0	SMC1
Csf1r	0	-0.971485	0.003	0.159	0	SMC1
Litaf	0	-0.977401	0.149	0.445	0	SMC1
Cd47	0	-0.983464	0.505	0.723	0	SMC1
Tpm3	0	-0.984827	0.357	0.614	0	SMC1
Bst2	0	-0.987622	0.314	0.504	0	SMC1
Ctsk	0	-0.989098	0.085	0.307	0	SMC1
Lrp1	0	-0.995732	0.583	0.67	0	SMC1
Marcksl1	0	-0.99786	0.063	0.219	0	SMC1
Col8a1	0	-1.00101	0.043	0.232	0	SMC1
Cd72	0	-1.01387	0.006	0.115	0	SMC1
Ltbp2	0	-1.01534	0.141	0.322	0	SMC1
Klf4	0	-1.01866	0.344	0.524	0	SMC1
Entpd2	0	-1.02238	0.073	0.233	0	SMC1
Abca8a	0	-1.02695	0.005	0.171	0	SMC1
Shisa5	0	-1.038	0.472	0.707	0	SMC1
Mgst1	0	-1.04728	0.329	0.522	0	SMC1
Nfkbia	0	-1.05236	0.606	0.714	0	SMC1
G0s2	0	-1.05625	0.007	0.152	0	SMC1
Ackr3	0	-1.06141	0.035	0.267	0	SMC1
Cfh	0	-1.07172	0.589	0.642	0	SMC1
Col14a1	0	-1.0724	0.233	0.38	0	SMC1
Tsc22d3	0	-1.08996	0.128	0.376	0	SMC1
Fbln2	0	-1.09547	0.036	0.285	0	SMC1
Atox1	0	-1.11058	0.821	0.859	0	SMC1
Rgs10	0	-1.11203	0.074	0.306	0	SMC1
Tnfrsf11b	0	-1.11927	0.136	0.257	0	SMC1
Sfrp1	0	-1.12278	0.04	0.153	0	SMC1
Cd53	0	-1.12495	0.003	0.206	0	SMC1
Ccl9	0	-1.12796	0.01	0.158	0	SMC1
Lpl	0	-1.13177	0.167	0.333	0	SMC1
Junb	0	-1.14116	0.671	0.808	0	SMC1
Lst1	0	-1.14336	0.007	0.16	0	SMC1
Rac2	0	-1.14649	0.002	0.189	0	SMC1
Ctsl	0	-1.15711	0.837	0.79	0	SMC1
Metrnl	0	-1.16249	0.099	0.409	0	SMC1
Lcp1	0	-1.16291	0.003	0.197	0	SMC1
Marcks	0	-1.1724	0.032	0.34	0	SMC1
Cp	0	-1.18295	0.065	0.352	0	SMC1
Bcl2a1b	0	-1.18497	0.002	0.163	0	SMC1
Cd302	0	-1.19661	0.449	0.651	0	SMC1
Fcgr3	0	-1.20553	0.005	0.163	0	SMC1
Cebpb	0	-1.20589	0.572	0.673	0	SMC1
Timp2	0	-1.21733	0.896	0.86	0	SMC1
Phlda1	0	-1.22796	0.194	0.434	0	SMC1
Spi1	0	-1.23895	0.003	0.19	0	SMC1
Fxyd6	0	-1.24021	0.02	0.23	0	SMC1
Olfml3	0	-1.24806	0.017	0.304	0	SMC1
Ptpn18	0	-1.26017	0.008	0.223	0	SMC1
Hexa	0	-1.26533	0.541	0.741	0	SMC1
Lsp1	0	-1.27109	0.198	0.399	0	SMC1
Nbl1	0	-1.29998	0.473	0.549	0	SMC1
Cyba	0	-1.30564	0.767	0.812	0	SMC1
S100a10	0	-1.31518	0.636	0.784	0	SMC1
Ctsz	0	-1.31861	0.602	0.771	0	SMC1
Rnase4	0	-1.31878	0.275	0.542	0	SMC1
Alox5ap	0	-1.32458	0.018	0.2	0	SMC1
Psmb8	0	-1.33269	0.036	0.389	0	SMC1
Trem2	0	-1.33542	0.01	0.187	0	SMC1
Trf	0	-1.34509	0.023	0.277	0	SMC1
Capg	0	-1.35628	0.264	0.555	0	SMC1
Thbs1	0	-1.40153	0.043	0.232	0	SMC1
B2m	0	-1.41111	0.974	0.98	0	SMC1
Gpnmb	0	-1.4198	0.023	0.191	0	SMC1
C4b	0	-1.42329	0.058	0.32	0	SMC1
Arhgdib	0	-1.436	0.087	0.457	0	SMC1
Emp1	0	-1.43923	0.064	0.492	0	SMC1
Dpep1	0	-1.43976	0.004	0.169	0	SMC1
Cxcl16	0	-1.44374	0.034	0.346	0	SMC1
Inmt	0	-1.44753	0.004	0.108	0	SMC1
Gngt2	0	-1.44924	0.023	0.231	0	SMC1
Pltp	0	-1.4554	0.105	0.39	0	SMC1
Cd68	0	-1.47542	0.02	0.206	0	SMC1
Ccl2	0	-1.4785	0.009	0.136	0	SMC1
Frzb	0	-1.48183	0.187	0.422	0	SMC1
Cxcl12	0	-1.48868	0.393	0.498	0	SMC1
Igf1	0	-1.4915	0.025	0.295	0	SMC1
Laptm5	0	-1.4933	0.005	0.23	0	SMC1
Cst3	0	-1.49775	1	0.978	0	SMC1
Serpina3n	0	-1.49908	0.044	0.314	0	SMC1
Npc2	0	-1.50501	0.643	0.836	0	SMC1
Cd14	0	-1.5081	0.015	0.201	0	SMC1
Ccl7	0	-1.51011	0.006	0.113	0	SMC1
Cd34	0	-1.51066	0.042	0.367	0	SMC1
Il1b	0	-1.51497	0.002	0.102	0	SMC1
Ms4a7	0	-1.53144	0.008	0.145	0	SMC1
Gdf10	0	-1.53518	0.03	0.258	0	SMC1
Sfrp4	0	-1.54359	0.046	0.235	0	SMC1
Ramp2	0	-1.55066	0.007	0.296	0	SMC1
Coro1a	0	-1.55706	0.004	0.222	0	SMC1
Ccl6	0	-1.56146	0.006	0.143	0	SMC1
H2-K1	0	-1.56573	0.467	0.705	0	SMC1
Sh3bgrl3	0	-1.57453	0.696	0.794	0	SMC1
Tmem176a	0	-1.58673	0.087	0.509	0	SMC1
Plac8	0	-1.6485	0.001	0.125	0	SMC1
Ucp2	0	-1.66694	0.007	0.25	0	SMC1
Smoc2	0	-1.67079	0.042	0.284	0	SMC1
Fmod	0	-1.7415	0.016	0.232	0	SMC1
Mmp2	0	-1.75777	0.091	0.499	0	SMC1
Tmem176b	0	-1.78079	0.174	0.612	0	SMC1
Cotl1	0	-1.78809	0.019	0.281	0	SMC1
Ifitm3	0	-1.83583	0.844	0.88	0	SMC1
Igfbp6	0	-1.84693	0.01	0.197	0	SMC1
Cxcl1	0	-1.8987	0.043	0.243	0	SMC1
H2-D1	0	-1.9128	0.787	0.914	0	SMC1
Tgfbi	0	-1.94502	0.01	0.423	0	SMC1
Fabp5	0	-1.97946	0.107	0.233	0	SMC1
Ly6c1	0	-1.98655	0.012	0.293	0	SMC1
Srgn	0	-2.02629	0.01	0.359	0	SMC1
Prg4	0	-2.02725	0.019	0.241	0	SMC1
Igfbp4	0	-2.07866	0.364	0.578	0	SMC1
Fbln1	0	-2.08038	0.08	0.373	0	SMC1
Hp	0	-2.10503	0.027	0.202	0	SMC1
Comp	0	-2.11193	0.073	0.227	0	SMC1
Cygb	0	-2.11937	0.01	0.298	0	SMC1
Vcam1	0	-2.12303	0.173	0.482	0	SMC1
Dpt	0	-2.15047	0.014	0.348	0	SMC1
Tmsb10	0	-2.15568	0.803	0.892	0	SMC1
Cxcl2	0	-2.2892	0.011	0.145	0	SMC1
Clec3b	0	-2.33097	0.008	0.241	0	SMC1
Fxyd5	0	-2.33441	0.213	0.682	0	SMC1
Timp1	0	-2.40541	0.181	0.522	0	SMC1
Wfdc17	0	-2.41026	0.016	0.224	0	SMC1
Cd52	0	-2.46335	0.006	0.246	0	SMC1
Pcolce	0	-2.46438	0.2	0.58	0	SMC1
C3	0	-2.51932	0.037	0.414	0	SMC1
Gpx3	0	-2.57026	0.023	0.279	0	SMC1
Ly6e	0	-2.6469	0.03	0.605	0	SMC1
Ifi27l2a	0	-2.68943	0.086	0.379	0	SMC1
Lcn2	0	-2.70031	0.054	0.285	0	SMC1
Lgals3	0	-2.77822	0.32	0.545	0	SMC1
Mmp3	0	-2.82923	0.055	0.259	0	SMC1
Serpinf1	0	-2.92034	0.06	0.405	0	SMC1
H2-Eb1	0	-2.94803	0.021	0.182	0	SMC1
1500015O10Rik	0	-2.95896	0.112	0.343	0	SMC1
Ftl1	0	-2.96024	0.96	0.994	0	SMC1
Ctss	0	-2.96457	0.025	0.271	0	SMC1
Fcer1g	0	-2.99569	0.018	0.265	0	SMC1
C1qc	0	-3.00417	0.026	0.199	0	SMC1
Pi16	0	-3.01183	0.014	0.298	0	SMC1
Ly6a	0	-3.08221	0.032	0.494	0	SMC1
H2-Aa	0	-3.16416	0.018	0.197	0	SMC1
Tyrobp	0	-3.18925	0.029	0.282	0	SMC1
C1qa	0	-3.21692	0.031	0.206	0	SMC1
H2-Ab1	0	-3.28268	0.031	0.239	0	SMC1
C1qb	0	-3.40114	0.037	0.232	0	SMC1
Apoe	0	-3.58533	0.192	0.393	0	SMC1
Cytl1	0	-3.61198	0.06	0.312	0	SMC1
Lum	0	-4.02563	0.245	0.69	0	SMC1
Lyz2	0	-4.40335	0.086	0.387	0	SMC1
Cd74	0	-4.59423	0.046	0.297	0	SMC1
Dcn	0	-4.93759	0.276	0.762	0	SMC1
Spp1	0	-5.17187	0.242	0.504	0	SMC1
Rps16	4.8e-308	-0.279	0.998	0.986	9.1e-304	SMC1
Lipa	1.75e-307	-0.469314	0.101	0.22	3.32e-303	SMC1
Lgmn	4.51e-306	-1.09023	0.571	0.597	8.55e-302	SMC1
Lmo4	7.36e-306	-0.720725	0.566	0.611	1.4e-301	SMC1
Rpl13	2.81e-303	-0.275207	0.999	0.992	5.34e-299	SMC1
Clta	4.44e-302	-0.470611	0.792	0.775	8.42e-298	SMC1
Man2b2	7.02e-301	-0.283238	0.049	0.153	1.33e-296	SMC1
Rnf149	7.5e-301	-0.503492	0.111	0.231	1.42e-296	SMC1
Trps1	6.32e-299	-0.405474	0.133	0.258	1.2e-294	SMC1
Tmem167	2.45e-297	-0.464527	0.516	0.589	4.65e-293	SMC1
Apbb1ip	1.01e-296	-0.345238	0.036	0.132	1.91e-292	SMC1
Apobec3	1.47e-295	-0.314489	0.031	0.125	2.79e-291	SMC1
Spg21	3.49e-295	-0.408333	0.271	0.4	6.63e-291	SMC1
Ccdc12	9.7e-294	-0.522651	0.44	0.533	1.84e-289	SMC1
Bax	5.24e-292	-0.49988	0.525	0.594	9.95e-288	SMC1
Nsg1	8.81e-292	-0.380608	0.05	0.151	1.67e-287	SMC1
Dbp	1.55e-291	0.337394	0.532	0.379	2.94e-287	SMC1
Vit	1.72e-291	-0.395685	0.044	0.142	3.27e-287	SMC1
Gusb	2.22e-291	-0.552016	0.289	0.408	4.21e-287	SMC1
Serping1	6.97e-291	-2.01787	0.561	0.556	1.32e-286	SMC1
Sap30	5.49e-290	-0.257773	0.026	0.115	1.04e-285	SMC1
Dnase2a	3.12e-289	-0.278209	0.029	0.12	5.92e-285	SMC1
Prr13	1.13e-288	-0.643938	0.45	0.534	2.15e-284	SMC1
Col1a1	1.52e-286	-2.04806	0.846	0.676	2.89e-282	SMC1
Rpl23	1.75e-286	-0.293731	0.997	0.978	3.32e-282	SMC1
Sgpl1	2.38e-286	-0.26499	0.036	0.13	4.51e-282	SMC1
Rpsa	7.12e-286	-0.349174	0.985	0.941	1.35e-281	SMC1
Eng	2.05e-285	-0.571859	0.186	0.311	3.9e-281	SMC1
Prcp	3.9e-285	-0.399233	0.111	0.228	7.4e-281	SMC1
Ptbp3	1.51e-283	-0.403541	0.124	0.243	2.86e-279	SMC1
Ube2l6	4.08e-283	-0.345652	0.095	0.21	7.74e-279	SMC1
Os9	1.4e-281	-0.406456	0.23	0.36	2.66e-277	SMC1
Sft2d1	2.25e-279	-0.407709	0.133	0.25	4.28e-275	SMC1
Mfap2	4.47e-278	-0.583642	0.153	0.267	8.49e-274	SMC1
Cdh11	7.78e-277	-0.311794	0.03	0.118	1.48e-272	SMC1
1700025G04Rik	6.95e-276	-0.347424	0.071	0.176	1.32e-271	SMC1
Dnajb11	1.9e-274	-0.422029	0.334	0.451	3.62e-270	SMC1
Crispld1	2.19e-274	-0.48361	0.066	0.167	4.15e-270	SMC1
Sbno2	2.08e-273	-0.283011	0.048	0.145	3.95e-269	SMC1
Man2b1	7.51e-272	-0.522835	0.197	0.316	1.43e-267	SMC1
Tmed5	3.03e-271	-0.423185	0.187	0.311	5.74e-267	SMC1
Ivns1abp	5.64e-271	-0.336886	0.074	0.179	1.07e-266	SMC1
Rpl39	1.64e-266	-0.290099	0.998	0.984	3.11e-262	SMC1
Medag	1.22e-264	-0.347098	0.054	0.151	2.32e-260	SMC1
Htatip2	3.68e-263	-0.275295	0.083	0.192	6.98e-259	SMC1
Rps5	1.08e-262	-0.272988	0.998	0.981	2.04e-258	SMC1
Tpst2	1.29e-262	-0.354145	0.136	0.254	2.44e-258	SMC1
Grn	1.44e-261	-0.741756	0.656	0.671	2.73e-257	SMC1
Fmo1	2.07e-261	-0.393778	0.032	0.116	3.94e-257	SMC1
Grasp	2.7e-261	-0.299952	0.027	0.11	5.13e-257	SMC1
Bcl10	3.76e-260	-0.416713	0.187	0.307	7.13e-256	SMC1
Ece1	3.01e-259	-0.620354	0.108	0.215	5.72e-255	SMC1
Ldha	2.13e-258	-0.437038	0.835	0.778	4.04e-254	SMC1
Dtnbp1	3.04e-258	-0.429769	0.246	0.364	5.78e-254	SMC1
Birc3	2.16e-257	-0.298107	0.036	0.122	4.09e-253	SMC1
Il10rb	8.6e-256	-0.479932	0.2	0.313	1.63e-251	SMC1
Snrpg	1.09e-255	-0.392215	0.818	0.807	2.07e-251	SMC1
Cmtm7	1.11e-252	-0.512481	0.252	0.365	2.12e-248	SMC1
Fkbp11	3.14e-252	-0.297871	0.074	0.175	5.96e-248	SMC1
Gabarap	5.84e-252	-0.251909	0.974	0.927	1.11e-247	SMC1
Mfap5	1.41e-251	-0.381797	0.727	0.476	2.67e-247	SMC1
Nfkbiz	5.16e-251	-0.633049	0.188	0.301	9.79e-247	SMC1
Tmod3	1.65e-250	-0.380694	0.159	0.277	3.13e-246	SMC1
Tram1	2.31e-249	-0.4303	0.399	0.5	4.39e-245	SMC1
Col5a2	6.59e-249	-0.86405	0.458	0.495	1.25e-244	SMC1
Zc3h12a	2.39e-248	-0.271118	0.041	0.128	4.55e-244	SMC1
Rplp1	4.7e-248	-0.268867	0.998	0.988	8.91e-244	SMC1
Bloc1s2	1.1e-247	-0.274299	0.064	0.161	2.09e-243	SMC1
Atf3	1.39e-247	0.59746	0.433	0.306	2.65e-243	SMC1
Acsl5	1.57e-246	-0.300375	0.11	0.22	2.98e-242	SMC1
B4galt1	4.33e-246	-0.403507	0.157	0.272	8.22e-242	SMC1
Vmp1	7.86e-246	-0.406212	0.25	0.367	1.49e-241	SMC1
Rpl17	7.39e-245	-0.310776	0.996	0.976	1.4e-240	SMC1
Nfkb1	2.17e-244	-0.4424	0.139	0.249	4.12e-240	SMC1
Rpl38	5.74e-243	-0.286946	0.997	0.979	1.09e-238	SMC1
Jak1	3.43e-242	-0.417044	0.227	0.343	6.51e-238	SMC1
Gm2a	1.61e-239	-0.715928	0.378	0.465	3.05e-235	SMC1
Gas1	1.72e-239	-0.834304	0.238	0.335	3.27e-235	SMC1
Tnfaip6	6.83e-239	-0.848712	0.049	0.136	1.3e-234	SMC1
Slc7a2	2.42e-238	-0.303474	0.075	0.172	4.6e-234	SMC1
Mdfic	2.68e-237	-0.280688	0.059	0.151	5.09e-233	SMC1
Hexb	2.79e-236	-0.808245	0.452	0.525	5.3e-232	SMC1
Twist2	1.35e-234	-0.27928	0.028	0.105	2.56e-230	SMC1
Ppp1ca	1.5e-233	-0.380862	0.747	0.741	2.85e-229	SMC1
Rnf130	5.36e-233	-0.491569	0.301	0.4	1.02e-228	SMC1
Nras	7.24e-233	-0.355491	0.158	0.27	1.37e-228	SMC1
Fam49b	1.59e-232	-0.639566	0.142	0.24	3.02e-228	SMC1
Fli1	7.13e-232	-0.26681	0.034	0.113	1.35e-227	SMC1
Wdr89	1.05e-230	-0.506472	0.645	0.672	1.98e-226	SMC1
Tifa	1.54e-230	-0.254469	0.041	0.124	2.92e-226	SMC1
Sra1	6.73e-230	-0.385312	0.42	0.51	1.28e-225	SMC1
Rgs19	8.46e-230	-0.266142	0.075	0.172	1.61e-225	SMC1
P2ry6	1.46e-228	-0.390096	0.079	0.173	2.77e-224	SMC1
Serpinb1a	7.82e-228	-0.262719	0.026	0.102	1.48e-223	SMC1
Rcn1	1.54e-227	-0.464363	0.326	0.42	2.93e-223	SMC1
Col2a1	1.85e-225	-2.22797	0.035	0.113	3.51e-221	SMC1
Dctn3	4.13e-224	-0.38668	0.399	0.492	7.84e-220	SMC1
Glmp	2.04e-223	-0.40938	0.411	0.499	3.87e-219	SMC1
Aqp1	8.56e-223	-0.448288	0.567	0.359	1.63e-218	SMC1
Hmgb2	1.13e-221	-0.680351	0.155	0.259	2.15e-217	SMC1
Sptlc2	1.83e-219	-0.292449	0.083	0.178	3.47e-215	SMC1
Samhd1	2.54e-219	-0.432327	0.1	0.196	4.83e-215	SMC1
Cdkn2c	3.39e-219	-0.280135	0.084	0.18	6.43e-215	SMC1
Gnptg	4.32e-218	-0.288829	0.107	0.209	8.2e-214	SMC1
Zc3hav1	8.51e-218	-0.370726	0.101	0.198	1.62e-213	SMC1
Ier3ip1	1.13e-216	-0.37329	0.633	0.67	2.15e-212	SMC1
Lrrk1	4.79e-216	-0.252403	0.066	0.156	9.08e-212	SMC1
Rps15a	7.7e-216	-0.321496	0.997	0.979	1.46e-211	SMC1
Plscr4	1.58e-215	-0.268548	0.054	0.139	2.99e-211	SMC1
Tpt1	4.52e-215	-0.281408	0.997	0.982	8.58e-211	SMC1
Plvap	4.1e-211	-0.804939	0.166	0.264	7.78e-207	SMC1
Sh3glb1	3.04e-210	-0.442792	0.591	0.63	5.77e-206	SMC1
Rab8b	5.53e-210	-0.259332	0.044	0.122	1.05e-205	SMC1
Dnase1l1	7.55e-210	-0.260026	0.058	0.142	1.43e-205	SMC1
Uap1	2.74e-209	-0.522273	0.254	0.356	5.21e-205	SMC1
Emp3	4.78e-209	-0.368661	0.919	0.847	9.07e-205	SMC1
Il6st	2.22e-207	-0.507907	0.27	0.368	4.21e-203	SMC1
1110008P14Rik	1.43e-206	-0.647515	0.435	0.488	2.72e-202	SMC1
Abhd12	1.75e-206	-0.45429	0.188	0.289	3.32e-202	SMC1
Baiap2	3.01e-206	-0.253728	0.062	0.147	5.72e-202	SMC1
Rrbp1	3.25e-205	-0.367015	0.788	0.757	6.17e-201	SMC1
Gmfb	1.93e-204	-0.257977	0.071	0.158	3.66e-200	SMC1
Hsp90b1	9.7e-203	-0.408769	0.841	0.791	1.84e-198	SMC1
Rpl36	1.27e-202	-0.251383	0.997	0.98	2.42e-198	SMC1
Plin2	2.3e-202	-0.729399	0.199	0.294	4.37e-198	SMC1
Ap2a2	1.09e-201	-0.34075	0.155	0.258	2.07e-197	SMC1
Cgref1	9.44e-201	-0.275362	0.069	0.155	1.79e-196	SMC1
Thbd	9.45e-201	-0.537238	0.132	0.226	1.79e-196	SMC1
Sec14l1	1.54e-199	-0.27823	0.098	0.192	2.93e-195	SMC1
Rab20	1.07e-198	-0.291064	0.033	0.104	2.02e-194	SMC1
Ninj1	2.23e-197	-0.640098	0.557	0.576	4.22e-193	SMC1
Polr2e	7.98e-197	-0.352238	0.317	0.419	1.52e-192	SMC1
Man2a1	1.58e-190	-0.317469	0.117	0.211	3e-186	SMC1
Tmed3	7.47e-190	-0.452065	0.735	0.708	1.42e-185	SMC1
H13	1.99e-189	-0.382254	0.497	0.551	3.78e-185	SMC1
Gm17056	7.26e-189	0.271328	0.165	0.088	1.38e-184	SMC1
Fam96a	1.15e-188	-0.375087	0.228	0.327	2.18e-184	SMC1
Gm12840	1.33e-187	-0.41701	0.34	0.21	2.53e-183	SMC1
Ablim1	1.65e-187	-0.408862	0.113	0.2	3.13e-183	SMC1
Soat1	1.14e-186	-0.252032	0.067	0.149	2.17e-182	SMC1
Arap1	2.71e-186	-0.264352	0.065	0.146	5.15e-182	SMC1
Ccdc80	3.98e-184	-1.05713	0.609	0.579	7.56e-180	SMC1
Rpl10-ps3	7.29e-182	-0.535967	0.521	0.58	1.38e-177	SMC1
Ly96	7.41e-181	-0.256276	0.09	0.177	1.41e-176	SMC1
Trappc4	4.26e-180	-0.327449	0.326	0.421	8.08e-176	SMC1
Mpzl1	8.43e-180	-0.266907	0.096	0.183	1.6e-175	SMC1
Spon1	2.64e-177	-0.345307	0.037	0.104	5.01e-173	SMC1
Tex261	3.43e-177	-0.322891	0.291	0.389	6.52e-173	SMC1
Myd88	5.42e-177	-0.257917	0.099	0.187	1.03e-172	SMC1
Lamtor1	2.78e-176	-0.388703	0.441	0.507	5.29e-172	SMC1
Cd248	2.91e-176	-0.499009	0.085	0.165	5.52e-172	SMC1
Tmem258	5.03e-176	-0.340842	0.75	0.74	9.54e-172	SMC1
Itm2c	9.04e-176	-0.371177	0.76	0.727	1.72e-171	SMC1
Taf6l	1.17e-175	-0.340821	0.263	0.362	2.23e-171	SMC1
Klf10	1.41e-175	-0.33917	0.14	0.233	2.67e-171	SMC1
Cndp2	2.04e-175	-0.400278	0.125	0.21	3.88e-171	SMC1
Crlf2	3.69e-175	-0.378372	0.279	0.373	7.01e-171	SMC1
Fcgrt	1.49e-173	-0.608417	0.538	0.57	2.83e-169	SMC1
Lama2	1.65e-173	-0.364432	0.071	0.146	3.13e-169	SMC1
Rps27rt	6.93e-173	-0.488543	0.784	0.774	1.32e-168	SMC1
Ptgs2	2.45e-172	-0.471421	0.067	0.143	4.65e-168	SMC1
Mxra7	5.51e-171	-0.484265	0.252	0.337	1.05e-166	SMC1
Igfbp5	2.41e-170	-1.7627	0.115	0.192	4.57e-166	SMC1
Tm7sf3	6.04e-170	-0.330276	0.183	0.277	1.15e-165	SMC1
Zmiz1	1e-168	-0.296163	0.137	0.228	1.9e-164	SMC1
2021-09-11	1.34e-168	-0.279369	0.093	0.175	2.55e-164	SMC1
Tmed2	1.57e-168	-0.330432	0.81	0.782	2.99e-164	SMC1
Tiparp	4.08e-168	-0.331292	0.074	0.151	7.75e-164	SMC1
Coro1b	5.16e-168	-0.364999	0.307	0.395	9.79e-164	SMC1
Ostc	1.48e-166	-0.368986	0.6	0.621	2.81e-162	SMC1
Trib1	1.74e-166	-0.316907	0.088	0.168	3.31e-162	SMC1
Tmem50a	3.23e-166	-0.330772	0.753	0.74	6.14e-162	SMC1
Pcolce2	4.3e-166	-0.954874	0.308	0.375	8.16e-162	SMC1
Xaf1	3.23e-164	-0.28681	0.072	0.147	6.12e-160	SMC1
Lman1	6.79e-164	-0.340666	0.292	0.378	1.29e-159	SMC1
Naaa	9.93e-164	-0.321573	0.081	0.159	1.88e-159	SMC1
Tmem189	4.02e-163	-0.339622	0.147	0.234	7.63e-159	SMC1
Mrc2	7.43e-163	-0.251781	0.091	0.172	1.41e-158	SMC1
Pkd2	8.33e-162	-0.346025	0.198	0.288	1.58e-157	SMC1
Cmpk1	2.98e-161	-0.363115	0.357	0.438	5.65e-157	SMC1
Hypk	4.09e-161	-0.354379	0.472	0.536	7.76e-157	SMC1
Mfsd1	1.58e-160	-0.257386	0.128	0.215	2.99e-156	SMC1
Mrpl52	2.78e-160	-0.339888	0.794	0.753	5.29e-156	SMC1
Nav1	2.39e-159	-0.328215	0.181	0.271	4.54e-155	SMC1
Rac1	2.66e-158	-0.339036	0.739	0.725	5.05e-154	SMC1
Vat1	1.24e-156	-0.423659	0.377	0.445	2.36e-152	SMC1
Kdm6b	1.44e-155	-0.587132	0.181	0.265	2.74e-151	SMC1
Sash1	1.74e-155	-0.2779	0.143	0.231	3.31e-151	SMC1
Aprt	8.69e-155	-0.47305	0.47	0.519	1.65e-150	SMC1
Adamts2	3.93e-152	-0.796911	0.374	0.423	7.46e-148	SMC1
Col27a1	5.97e-151	-0.341523	0.062	0.13	1.13e-146	SMC1
Ssh2	2.75e-150	-0.268203	0.058	0.125	5.22e-146	SMC1
Bola2	3.32e-149	-0.364121	0.538	0.572	6.3e-145	SMC1
Orai1	5.78e-149	-0.302724	0.131	0.213	1.1e-144	SMC1
Dpysl2	1.42e-147	-0.446254	0.333	0.408	2.69e-143	SMC1
Dap	3.11e-147	-0.397344	0.666	0.644	5.91e-143	SMC1
Cox4i2	2.38e-146	-0.511243	0.139	0.217	4.51e-142	SMC1
Pik3r1	3.43e-146	-0.345631	0.199	0.284	6.52e-142	SMC1
Epn1	1.46e-144	-0.310685	0.252	0.339	2.78e-140	SMC1
Ergic3	6.89e-144	-0.360663	0.682	0.672	1.31e-139	SMC1
Gm11808	1.89e-143	-0.598473	0.528	0.565	3.58e-139	SMC1
Ostf1	1.97e-143	-0.448377	0.587	0.604	3.74e-139	SMC1
Manf	6.76e-140	-0.422426	0.614	0.625	1.28e-135	SMC1
Vamp5	7.08e-138	-0.33869	0.212	0.293	1.34e-133	SMC1
Klf2	2.58e-137	-0.711321	0.485	0.543	4.91e-133	SMC1
Pgd	4.23e-137	-0.275855	0.149	0.231	8.02e-133	SMC1
Irf1	4.66e-137	-0.319061	0.107	0.184	8.84e-133	SMC1
Rilpl2	7.41e-136	-0.357814	0.175	0.257	1.41e-131	SMC1
Csf1	1.08e-135	-0.325002	0.132	0.208	2.04e-131	SMC1
Snhg9	2.06e-135	-0.288485	0.126	0.204	3.92e-131	SMC1
Rgcc	4.56e-135	-0.56602	0.076	0.143	8.66e-131	SMC1
Pqlc1	1.78e-132	-0.258941	0.126	0.203	3.38e-128	SMC1
Tap2	2.52e-132	-0.275164	0.123	0.198	4.78e-128	SMC1
Agpat4	9.48e-131	-0.279219	0.167	0.248	1.8e-126	SMC1
Tmem140	1.87e-130	-0.284308	0.155	0.234	3.56e-126	SMC1
Slc6a6	1.1e-129	-0.458806	0.292	0.365	2.09e-125	SMC1
Atp6v0b	9.91e-129	-0.390728	0.759	0.722	1.88e-124	SMC1
Tmbim4	2.31e-128	-0.310223	0.377	0.448	4.39e-124	SMC1
Spcs2	2.55e-126	-0.341675	0.594	0.615	4.84e-122	SMC1
Cib1	7.6e-126	-0.286013	0.239	0.32	1.44e-121	SMC1
Snx5	1.28e-124	-0.435071	0.247	0.318	2.44e-120	SMC1
Gnai2	6.7e-124	-0.276077	0.92	0.866	1.27e-119	SMC1
Vamp4	9.63e-123	-0.257855	0.183	0.264	1.83e-118	SMC1
Col1a2	6.19e-122	-1.44516	0.951	0.72	1.17e-117	SMC1
Ugdh	1.81e-121	-0.699762	0.219	0.292	3.44e-117	SMC1
Pdcd4	4e-121	-0.363746	0.185	0.261	7.6e-117	SMC1
Plpp3	1.22e-120	-0.757261	0.484	0.494	2.32e-116	SMC1
Pet100	1.41e-120	-0.326779	0.406	0.469	2.68e-116	SMC1
Gm8186	8.87e-120	-0.25535	0.144	0.221	1.68e-115	SMC1
F3	8.33e-119	-1.35107	0.124	0.184	1.58e-114	SMC1
Stat3	2.59e-118	-0.317789	0.313	0.392	4.91e-114	SMC1
Surf4	4.62e-117	-0.292415	0.359	0.428	8.76e-113	SMC1
Prelp	1.19e-116	-0.314932	0.776	0.535	2.26e-112	SMC1
Stmn1	2.03e-116	-0.463599	0.05	0.104	3.86e-112	SMC1
Gna13	1.82e-114	-0.272517	0.146	0.218	3.46e-110	SMC1
Ppp4c	6.49e-114	-0.320957	0.311	0.384	1.23e-109	SMC1
Cracr2b	1.51e-111	-0.278868	0.096	0.16	2.87e-107	SMC1
Gm26771	1.21e-109	-0.31322	0.052	0.104	2.3e-105	SMC1
Tuba1a	3.47e-109	-0.637383	0.735	0.682	6.59e-105	SMC1
Psme2	9.67e-109	-0.345985	0.585	0.603	1.83e-104	SMC1
Csk	2.51e-108	-0.276457	0.166	0.237	4.76e-104	SMC1
Ier2	5.13e-108	-0.337849	0.542	0.603	9.74e-104	SMC1
Enpp2	2.09e-107	-0.344488	0.11	0.176	3.96e-103	SMC1
Mcl1	1.32e-105	-0.48832	0.4	0.449	2.51e-101	SMC1
Boc	6.68e-105	-0.268172	0.097	0.158	1.27e-100	SMC1
Vkorc1	1.04e-104	-0.469298	0.691	0.645	1.98e-100	SMC1
Gm26532	1.11e-104	-0.268306	0.116	0.183	2.11e-100	SMC1
Ctsb	2.11e-104	-1.00384	0.967	0.887	4e-100	SMC1
Serf1	7.91e-104	-0.275981	0.19	0.262	1.5e-99	SMC1
Pid1	8.43e-102	-0.440008	0.174	0.232	1.6e-97	SMC1
Gpx7	1.02e-101	-0.352001	0.295	0.355	1.93e-97	SMC1
Tgfbr2	1.08e-101	-0.36854	0.241	0.306	2.04e-97	SMC1
Map4k4	2.34e-101	-0.260479	0.169	0.239	4.45e-97	SMC1
Supt4a	2.44e-101	-0.340854	0.375	0.434	4.64e-97	SMC1
Grb2	4.33e-101	-0.370424	0.257	0.319	8.21e-97	SMC1
Sec61a1	6.65e-101	-0.273313	0.295	0.365	1.26e-96	SMC1
Scand1	1.21e-100	-0.328578	0.5	0.539	2.29e-96	SMC1
Sdcbp	2.21e-100	-0.410709	0.73	0.707	4.19e-96	SMC1
Atp6v1b2	6.68e-99	-0.262261	0.127	0.19	1.27e-94	SMC1
Gltp	2.44e-98	-0.455951	0.36	0.403	4.63e-94	SMC1
Gadd45a	3.97e-98	-0.317549	0.118	0.181	7.53e-94	SMC1
Mapk3	1.03e-97	-0.293736	0.422	0.473	1.96e-93	SMC1
Pmp22	1.75e-95	-0.52244	0.641	0.606	3.32e-91	SMC1
Cnpy2	7.04e-95	-0.308068	0.661	0.636	1.34e-90	SMC1
Nhp2	1.54e-94	-0.270358	0.325	0.388	2.92e-90	SMC1
H2afj	1.78e-94	-0.331308	0.651	0.64	3.38e-90	SMC1
Chmp4b	3.93e-93	-0.274513	0.709	0.692	7.46e-89	SMC1
Ccnl1	2.55e-91	-0.395667	0.365	0.421	4.85e-87	SMC1
Acvrl1	2.7e-91	-0.274338	0.178	0.241	5.13e-87	SMC1
Arl6ip1	1.04e-90	-0.381616	0.407	0.448	1.98e-86	SMC1
Tmem208	1.55e-90	-0.270763	0.394	0.446	2.94e-86	SMC1
Ace	3.65e-90	-0.533891	0.352	0.391	6.93e-86	SMC1
S100a13	8.39e-90	-0.297327	0.781	0.74	1.59e-85	SMC1
Lman2	4.81e-89	-0.269174	0.422	0.473	9.12e-85	SMC1
Rassf1	9.56e-89	-0.273037	0.217	0.283	1.82e-84	SMC1
Gns	6.65e-88	-0.294931	0.263	0.326	1.26e-83	SMC1
Prdx5	7.97e-88	-0.364961	0.795	0.74	1.51e-83	SMC1
Hilpda	1.59e-86	-0.289379	0.106	0.163	3.02e-82	SMC1
Crem	5.91e-86	-0.372894	0.178	0.239	1.12e-81	SMC1
Ctsc	1.5e-85	-0.861388	0.204	0.253	2.84e-81	SMC1
Ssr2	3.96e-85	-0.29518	0.606	0.6	7.52e-81	SMC1
Tubb2a	1.79e-83	-0.341953	0.354	0.406	3.39e-79	SMC1
0610012G03Rik	3.61e-82	-0.276107	0.417	0.462	6.84e-78	SMC1
H2afz	4.59e-81	-0.694454	0.708	0.675	8.71e-77	SMC1
Slc9a3r2	1.02e-79	-0.41294	0.12	0.173	1.94e-75	SMC1
C1qtnf7	3.8e-79	-0.317393	0.116	0.168	7.21e-75	SMC1
Mxra8	1.24e-78	-0.537426	0.695	0.593	2.35e-74	SMC1
Cks2	4.57e-77	-0.279013	0.057	0.101	8.67e-73	SMC1
Creg1	1.18e-76	-0.422894	0.397	0.436	2.24e-72	SMC1
Arpc4	4.38e-76	-0.354315	0.586	0.582	8.31e-72	SMC1
Psme1	9.07e-75	-0.357299	0.488	0.511	1.72e-70	SMC1
Pitpna	1.42e-72	-0.373484	0.498	0.512	2.69e-68	SMC1
Tmed10	1.58e-69	-0.263102	0.76	0.716	3e-65	SMC1
F11r	3.47e-69	-0.286914	0.095	0.142	6.58e-65	SMC1
Mrps33	3.51e-68	-0.312107	0.357	0.395	6.66e-64	SMC1
Scarf2	9.03e-67	-0.309891	0.257	0.305	1.71e-62	SMC1
Nadk	1.98e-66	-0.250816	0.239	0.295	3.75e-62	SMC1
Chpf	4.08e-66	-0.343081	0.353	0.383	7.74e-62	SMC1
Tpd52	4.08e-66	-0.509249	0.237	0.277	7.75e-62	SMC1
Alyref	3.1e-65	-0.274485	0.28	0.334	5.88e-61	SMC1
Sox4	4.79e-64	-0.327195	0.164	0.216	9.09e-60	SMC1
Tmbim6	8.36e-64	-0.26262	0.763	0.726	1.59e-59	SMC1
Gm2000	1.44e-63	-0.520588	0.322	0.355	2.73e-59	SMC1
Pdia3	5.83e-63	-0.280654	0.856	0.79	1.11e-58	SMC1
Nrip1	9.5e-62	-0.255763	0.167	0.218	1.8e-57	SMC1
Sec11c	7.58e-60	-0.296273	0.494	0.507	1.44e-55	SMC1
Arf4	1.33e-59	-0.260485	0.751	0.709	2.52e-55	SMC1
Col3a1	3.39e-59	-1.34405	0.921	0.7	6.44e-55	SMC1
Sar1a	9.19e-59	-0.251265	0.515	0.531	1.75e-54	SMC1
Ier5	2.01e-58	-0.316684	0.309	0.36	3.82e-54	SMC1
Abi3bp	3.16e-58	-0.650372	0.409	0.407	6e-54	SMC1
Htra3	4.12e-58	-0.390447	0.626	0.467	7.83e-54	SMC1
Col5a1	4.6e-58	-0.377125	0.294	0.329	8.74e-54	SMC1
Ndrg1	6.33e-57	-0.28344	0.212	0.263	1.2e-52	SMC1
Prrx1	6.57e-57	-0.35366	0.267	0.308	1.25e-52	SMC1
Scn1b	1.26e-56	-0.30291	0.451	0.461	2.39e-52	SMC1
Gnb1	1.87e-56	-0.270426	0.684	0.679	3.55e-52	SMC1
P4hb	3.61e-56	-0.262368	0.626	0.604	6.85e-52	SMC1
Tnxb	2.21e-55	-0.255225	0.265	0.19	4.19e-51	SMC1
Pabpc1	1.88e-52	-0.332813	0.741	0.711	3.57e-48	SMC1
Anxa1	3.37e-52	-0.464065	0.77	0.685	6.39e-48	SMC1
Mkrn1	7.85e-52	-0.256158	0.237	0.281	1.49e-47	SMC1
Kdelr2	9.81e-51	-0.343524	0.526	0.532	1.86e-46	SMC1
Qpct	1.45e-50	-0.349619	0.21	0.248	2.75e-46	SMC1
Card19	1.25e-49	-0.338326	0.565	0.55	2.37e-45	SMC1
Nnmt	3.15e-49	-0.25427	0.22	0.261	5.98e-45	SMC1
Xbp1	3.78e-49	-0.256586	0.411	0.443	7.18e-45	SMC1
Angptl2	4.16e-49	-0.293437	0.242	0.282	7.91e-45	SMC1
Fn1	2.56e-47	-1.86623	0.722	0.583	4.86e-43	SMC1
Ctsd	4.04e-47	-0.825224	0.928	0.835	7.66e-43	SMC1
Ctsa	8.55e-47	-0.399304	0.571	0.553	1.62e-42	SMC1
Timp3	1.68e-46	-0.60115	0.927	0.658	3.18e-42	SMC1
Slc39a1	2.84e-46	-0.393197	0.372	0.412	5.38e-42	SMC1
Glul	2.84e-46	-0.550221	0.379	0.392	5.4e-42	SMC1
Ier3	3.23e-46	-0.429287	0.464	0.488	6.13e-42	SMC1
Gsn	6.63e-46	-2.62267	0.942	0.818	1.26e-41	SMC1
Ggh	7.56e-45	-0.254521	0.41	0.437	1.44e-40	SMC1
Slamf9	4.56e-44	-0.378865	0.078	0.11	8.65e-40	SMC1
Psap	1.4e-42	-0.632708	0.96	0.901	2.66e-38	SMC1
Mia	1.51e-42	-0.399723	0.176	0.127	2.87e-38	SMC1
Acan	1.29e-41	-0.49643	0.099	0.131	2.45e-37	SMC1
Atf4	4.45e-41	-0.250461	0.53	0.54	8.46e-37	SMC1
Nfe2l2	1.03e-40	-0.302498	0.378	0.405	1.96e-36	SMC1
Gas6	2.39e-40	-0.616527	0.861	0.633	4.53e-36	SMC1
Vamp8	2.77e-40	-0.274145	0.71	0.659	5.25e-36	SMC1
Ypel3	2.86e-40	-0.28246	0.713	0.675	5.43e-36	SMC1
Pth1r	1.02e-39	-0.350318	0.125	0.162	1.94e-35	SMC1
Gm10036	2.61e-38	-0.300341	0.136	0.171	4.96e-34	SMC1
Zfp36l2	3.85e-38	-0.395526	0.341	0.363	7.3e-34	SMC1
Sfrp2	4.33e-38	-1.54415	0.505	0.37	8.23e-34	SMC1
Lysmd2	1.84e-37	-0.26959	0.211	0.244	3.5e-33	SMC1
Gm8797	3.51e-36	-0.261872	0.111	0.144	6.66e-32	SMC1
Ank	4.9e-36	-0.319574	0.259	0.288	9.3e-32	SMC1
Maf	6.95e-36	-0.318296	0.12	0.152	1.32e-31	SMC1
Nmt1	2.71e-35	-0.26351	0.445	0.46	5.15e-31	SMC1
Thbs2	4.11e-35	-0.265739	0.139	0.172	7.8e-31	SMC1
Zfp36	2.01e-34	-0.461208	0.416	0.428	3.82e-30	SMC1
Mt1	1e-33	-0.745778	0.973	0.835	1.9e-29	SMC1
Maff	4.75e-33	-0.275807	0.222	0.257	9.02e-29	SMC1
Atp6ap2	3.41e-32	-0.263118	0.443	0.451	6.48e-28	SMC1
Crlf1	2.66e-31	-0.358305	0.14	0.171	5.05e-27	SMC1
Sulf2	1.69e-29	-0.290897	0.349	0.362	3.21e-25	SMC1
Col6a2	1.86e-29	-0.282505	0.628	0.48	3.54e-25	SMC1
Ppp1cc	1.97e-29	-0.273712	0.363	0.379	3.74e-25	SMC1
Sat1	3.4e-28	-0.387237	0.8	0.747	6.45e-24	SMC1
Prnp	2.95e-25	-0.362159	0.31	0.332	5.6e-21	SMC1
Serpinb6a	1.07e-24	-0.32517	0.696	0.625	2.03e-20	SMC1
Gpc3	3.14e-23	-0.474144	0.09	0.11	5.97e-19	SMC1
Sptbn1	5.27e-23	-0.40769	0.558	0.519	1e-18	SMC1
Pnrc1	3.2e-20	-0.3367	0.612	0.584	6.08e-16	SMC1
Ddah2	6e-20	-0.332584	0.4	0.391	1.14e-15	SMC1
Neat1	1.34e-19	-0.321253	0.463	0.467	2.53e-15	SMC1
Nr4a2	1.57e-16	-0.334964	0.231	0.249	2.99e-12	SMC1
Meg3	3.18e-14	-0.324032	0.467	0.386	6.04e-10	SMC1
Esam	1.65e-12	-0.392243	0.115	0.092	3.13e-08	SMC1
Cyb5a	1.87e-12	-0.257553	0.804	0.727	3.55e-08	SMC1
Fkbp7	2.06e-12	-0.324528	0.583	0.516	3.92e-08	SMC1
Adamts5	4.42e-11	-0.413764	0.178	0.188	8.4e-07	SMC1
Gm9493	1.69e-10	-0.259851	0.307	0.26	3.21e-06	SMC1
Gng11	8.42e-10	-0.530964	0.384	0.372	1.6e-05	SMC1
Blvrb	1.86e-08	-0.263763	0.472	0.453	0.000353191	SMC1
Sub1	3.12e-08	-0.332593	0.817	0.751	0.000592886	SMC1
Pecam1	8.32e-08	-0.695797	0.207	0.175	0.00157976	SMC1
Col6a1	1.39e-07	-0.508693	0.625	0.514	0.00263046	SMC1
Aspn	3.3e-07	-0.393191	0.233	0.239	0.00626763	SMC1
Gm10073	4.01e-07	-0.34504	0.296	0.297	0.00760386	SMC1
Mgp	1.54e-06	-1.12382	0.998	0.907	0.0292335	SMC1
Pdlim2	2.02e-06	-0.304746	0.504	0.427	0.0384332	SMC1
Serpinh1	5.41e-06	-0.415544	0.967	0.733	0.102652	SMC1
Ccrl2	9.85e-06	-0.309927	0.106	0.113	0.186903	SMC1
Vps37b	9.92e-06	-0.373094	0.134	0.117	0.188288	SMC1
Fosb	1.96e-05	-0.29313	0.368	0.368	0.372124	SMC1
Kazald1	1.98e-05	-0.256285	0.347	0.334	0.375561	SMC1
Islr	2.12e-05	-0.342329	0.571	0.459	0.40179	SMC1
Gxylt2	0.000321035	-0.419387	0.415	0.383	1	SMC1
Kcnj8	0.000331482	-0.345485	0.204	0.202	1	SMC1
Ptp4a1	0.000419532	-0.25984	0.412	0.36	1	SMC1
S100a4	0.00179747	-0.537986	0.711	0.591	1	SMC1
Btg1	0.00420728	-0.594797	0.653	0.593	1	SMC1
Rgs5	0	2.74599	0.709	0.13	0	SMC2
Sfrp2	0	1.85246	0.748	0.389	0	SMC2
Prss12	0	1.84321	0.608	0.05	0	SMC2
2210407C18Rik	0	1.82359	0.543	0.141	0	SMC2
Osr1	0	1.76006	0.801	0.324	0	SMC2
Gxylt2	0	1.75623	0.878	0.368	0	SMC2
Prrx2	0	1.6641	0.73	0.16	0	SMC2
Eln	0	1.57117	0.94	0.584	0	SMC2
Tcap	0	1.5353	0.659	0.283	0	SMC2
Sod3	0	1.53255	0.99	0.72	0	SMC2
Mfap5	0	1.49035	0.946	0.522	0	SMC2
Sost	0	1.38132	0.707	0.308	0	SMC2
Htra1	0	1.3659	0.961	0.666	0	SMC2
Nudt4	0	1.34809	0.907	0.556	0	SMC2
Frzb	0	1.34571	0.757	0.341	0	SMC2
Ncam1	0	1.34004	0.833	0.388	0	SMC2
Smoc1	0	1.28936	0.824	0.382	0	SMC2
Mia	0	1.2893	0.526	0.121	0	SMC2
Ltbp1	0	1.26355	0.872	0.445	0	SMC2
Fbln5	0	1.24894	0.981	0.696	0	SMC2
Lrrc17	0	1.24354	0.644	0.245	0	SMC2
Fez1	0	1.16043	0.678	0.234	0	SMC2
Ppp1r1b	0	1.14696	0.382	0.059	0	SMC2
Col15a1	0	1.12366	0.74	0.344	0	SMC2
Sema3c	0	1.12288	0.616	0.172	0	SMC2
Lamc3	0	1.09573	0.52	0.068	0	SMC2
Crispld2	0	1.06096	0.783	0.361	0	SMC2
Adamtsl1	0	1.04994	0.417	0.027	0	SMC2
Aqp1	0	1.04588	0.783	0.395	0	SMC2
Phactr1	0	1.03048	0.555	0.153	0	SMC2
Fabp3	0	0.996207	0.433	0.137	0	SMC2
Itga8	0	0.995359	0.81	0.405	0	SMC2
Cd200	0	0.993942	0.968	0.7	0	SMC2
Kcnj8	0	0.982705	0.546	0.186	0	SMC2
Nbl1	0	0.974725	0.87	0.512	0	SMC2
Dlx5	0	0.968664	0.422	0.033	0	SMC2
Inhba	0	0.956887	0.577	0.242	0	SMC2
Tsc22d1	0	0.945774	0.884	0.576	0	SMC2
Cpe	0	0.920245	0.991	0.717	0	SMC2
Vcan	0	0.914481	0.548	0.223	0	SMC2
Myl9	0	0.869024	0.917	0.549	0	SMC2
Oat	0	0.866256	0.892	0.654	0	SMC2
Dlx6	0	0.865826	0.36	0.01	0	SMC2
Timp3	0	0.864424	0.967	0.717	0	SMC2
Csrp1	0	0.860362	0.935	0.658	0	SMC2
Shisa4	0	0.859528	0.704	0.372	0	SMC2
Id3	0	0.830519	0.98	0.789	0	SMC2
Serpine2	0	0.82781	0.931	0.612	0	SMC2
Lgr6	0	0.815197	0.495	0.174	0	SMC2
Map1lc3a	0	0.803673	0.942	0.736	0	SMC2
Hspb6	0	0.79213	0.699	0.368	0	SMC2
Pde5a	0	0.791233	0.516	0.199	0	SMC2
Mdk	0	0.780149	0.483	0.206	0	SMC2
Tshz2	0	0.748022	0.468	0.124	0	SMC2
Fxyd1	0	0.742558	0.971	0.71	0	SMC2
Bgn	0	0.737315	1	0.847	0	SMC2
Ldhb	0	0.729076	0.69	0.398	0	SMC2
Enpp5	0	0.715703	0.433	0.134	0	SMC2
Gm26771	0	0.714516	0.305	0.08	0	SMC2
Abi3bp	0	0.692094	0.719	0.392	0	SMC2
Ttll5	0	0.677192	0.309	0.042	0	SMC2
Tspan7	0	0.673469	0.469	0.154	0	SMC2
Sgcg	0	0.669577	0.583	0.274	0	SMC2
Lnx1	0	0.664149	0.378	0.11	0	SMC2
Rhoc	0	0.658825	0.946	0.762	0	SMC2
Uaca	0	0.655284	0.388	0.118	0	SMC2
Mfap2	0	0.623903	0.505	0.224	0	SMC2
Col4a6	0	0.623681	0.431	0.179	0	SMC2
Kcnj15	0	0.614451	0.358	0.114	0	SMC2
Prdm6	0	0.600813	0.41	0.155	0	SMC2
Vstm4	0	0.593926	0.323	0.085	0	SMC2
Thbd	0	0.583453	0.486	0.188	0	SMC2
Tmtc2	0	0.579336	0.293	0.064	0	SMC2
1500009L16Rik	0	0.573702	0.436	0.182	0	SMC2
Msx2	0	0.566403	0.216	0.003	0	SMC2
Foxf1	0	0.55211	0.247	0.036	0	SMC2
Hhip	0	0.550285	0.135	0.022	0	SMC2
Tceal3	0	0.533242	0.357	0.131	0	SMC2
Pthlh	0	0.52741	0.205	0.037	0	SMC2
Lrrtm3	0	0.508562	0.177	0.003	0	SMC2
Tfap2b	0	0.503335	0.183	0.003	0	SMC2
Coch	0	0.42849	0.11	0.007	0	SMC2
Mpped2	0	0.384221	0.209	0.051	0	SMC2
Pianp	0	0.358988	0.165	0.03	0	SMC2
Dgkk	0	0.335631	0.112	0.004	0	SMC2
Mdga2	0	0.334888	0.15	0.003	0	SMC2
Kcnc4	0	0.306561	0.141	0.022	0	SMC2
Megf10	0	0.30318	0.127	0.005	0	SMC2
Cacna1d	0	0.297628	0.146	0.025	0	SMC2
Cacna2d3	0	0.261011	0.114	0.012	0	SMC2
Crip1	0	-1.35272	0.859	0.956	0	SMC2
Olfml2b	6.15e-302	0.729706	0.683	0.4	1.17e-297	SMC2
Ano1	2.44e-301	0.550119	0.351	0.131	4.64e-297	SMC2
Myl6	3.89e-301	0.565355	0.998	0.972	7.39e-297	SMC2
Wfdc1	5.78e-300	0.644247	0.757	0.44	1.1e-295	SMC2
Lmod1	8.59e-291	0.539869	0.804	0.423	1.63e-286	SMC2
Nt5dc2	1.99e-281	0.502711	0.261	0.081	3.79e-277	SMC2
Cbr2	1.21e-280	0.684714	0.688	0.39	2.29e-276	SMC2
Bdnf	2.95e-279	0.58777	0.365	0.145	5.61e-275	SMC2
Scarf2	2.31e-277	0.640646	0.543	0.28	4.39e-273	SMC2
Cdo1	2.05e-274	0.728855	0.644	0.368	3.89e-270	SMC2
Abcc9	6.29e-271	0.640618	0.537	0.267	1.19e-266	SMC2
Cnn1	1.27e-269	0.595453	0.758	0.386	2.4e-265	SMC2
Map1b	1.2e-267	0.537842	0.821	0.487	2.29e-263	SMC2
Bik	2.41e-265	0.548128	0.335	0.129	4.58e-261	SMC2
Gdf10	1.51e-263	0.560713	0.446	0.186	2.87e-259	SMC2
Rbpms	1.12e-262	0.629435	0.832	0.53	2.12e-258	SMC2
Tgfbi	8.09e-261	-1.55321	0.039	0.328	1.54e-256	SMC2
Pcp4l1	2.13e-250	0.803722	0.476	0.237	4.05e-246	SMC2
Fibin	5.58e-249	0.722912	0.545	0.284	1.06e-244	SMC2
Fhl1	1.14e-247	0.556857	0.932	0.646	2.16e-243	SMC2
Tmem86a	1.38e-247	0.499515	0.336	0.133	2.62e-243	SMC2
Egln3	1.96e-242	0.375773	0.168	0.042	3.73e-238	SMC2
Dusp14	2.31e-242	0.406992	0.229	0.073	4.38e-238	SMC2
Mylk	3.5e-240	0.480615	0.783	0.437	6.65e-236	SMC2
Chst2	2.83e-237	0.402411	0.211	0.063	5.37e-233	SMC2
Tspan3	4.86e-236	0.533035	0.844	0.633	9.22e-232	SMC2
F2r	6.02e-235	0.591841	0.47	0.234	1.14e-230	SMC2
Pmp22	1.73e-234	0.507747	0.827	0.605	3.28e-230	SMC2
Fblim1	7.29e-232	0.513859	0.831	0.507	1.38e-227	SMC2
Nupr1	1.14e-231	0.442081	0.974	0.806	2.16e-227	SMC2
Mustn1	6.11e-231	0.618834	0.785	0.52	1.16e-226	SMC2
Id4	8.68e-231	0.62918	0.407	0.188	1.65e-226	SMC2
Col4a5	1.12e-227	0.540925	0.513	0.274	2.12e-223	SMC2
Bmpr1b	4.61e-227	0.270741	0.141	0.033	8.75e-223	SMC2
Mrvi1	1.71e-225	0.563183	0.426	0.206	3.25e-221	SMC2
Il11ra1	1.01e-224	0.454637	0.923	0.696	1.92e-220	SMC2
Tpm2	1.73e-223	0.348468	0.916	0.56	3.29e-219	SMC2
Rarres2	1.5e-222	0.435081	0.93	0.656	2.84e-218	SMC2
Eva1b	2.17e-222	0.566616	0.801	0.587	4.11e-218	SMC2
Atp1a2	3.71e-222	0.512858	0.585	0.323	7.05e-218	SMC2
Enpp3	6.41e-222	0.255825	0.148	0.035	1.22e-217	SMC2
Slc25a4	9.42e-222	0.436223	0.976	0.847	1.79e-217	SMC2
Hspb7	3.25e-221	0.606214	0.676	0.396	6.17e-217	SMC2
Gstm7	1.08e-220	0.387194	0.235	0.079	2.05e-216	SMC2
Colec12	2.07e-219	0.531983	0.645	0.395	3.93e-215	SMC2
Cnn3	1.14e-217	0.550667	0.835	0.604	2.17e-213	SMC2
Cntfr	6.58e-216	0.300418	0.136	0.031	1.25e-211	SMC2
Lama2	3.08e-215	0.405755	0.307	0.118	5.85e-211	SMC2
Mfap4	1.26e-213	0.630034	0.788	0.512	2.4e-209	SMC2
Tmem132a	1.57e-211	0.422327	0.242	0.087	2.98e-207	SMC2
Cald1	1.09e-210	0.485761	0.917	0.661	2.07e-206	SMC2
Dbi	4e-210	0.44402	0.934	0.822	7.59e-206	SMC2
Sh3pxd2a	4.71e-210	0.524313	0.451	0.237	8.95e-206	SMC2
Ppic	7.27e-209	0.486439	0.73	0.476	1.38e-204	SMC2
Ndufv3	3.39e-208	0.542789	0.89	0.762	6.44e-204	SMC2
Ltbp3	1.23e-204	0.561239	0.655	0.434	2.34e-200	SMC2
Prrx1	3.44e-204	0.540822	0.509	0.287	6.53e-200	SMC2
Meg3	7.85e-204	0.34877	0.699	0.393	1.49e-199	SMC2
Pmepa1	1.14e-203	0.547676	0.823	0.604	2.17e-199	SMC2
Gstm1	3.05e-203	0.466414	0.938	0.709	5.78e-199	SMC2
Itgb8	1.85e-201	0.352625	0.202	0.066	3.51e-197	SMC2
Minos1	2.95e-201	0.462417	0.918	0.806	5.6e-197	SMC2
Lgals3	5.32e-201	-2.45428	0.276	0.496	1.01e-196	SMC2
Sema3d	1.76e-200	0.377437	0.277	0.107	3.34e-196	SMC2
Csrp2	1.27e-198	0.335605	0.94	0.667	2.41e-194	SMC2
Rcn1	4.59e-195	0.526183	0.614	0.384	8.71e-191	SMC2
Loxl1	1.57e-192	0.424548	0.789	0.535	2.97e-188	SMC2
Slmap	2.46e-192	0.480031	0.667	0.403	4.66e-188	SMC2
Tceal6	5.22e-192	0.387942	0.142	0.037	9.91e-188	SMC2
Pbxip1	1.31e-191	0.477595	0.802	0.547	2.5e-187	SMC2
Smtn	5.27e-191	0.481795	0.743	0.468	1e-186	SMC2
Myh11	1.68e-189	0.296863	0.756	0.391	3.18e-185	SMC2
Eid1	1.22e-188	0.536214	0.635	0.429	2.32e-184	SMC2
Tagln	2.29e-188	0.303915	0.897	0.529	4.35e-184	SMC2
Hspb8	3.34e-188	0.52039	0.539	0.319	6.34e-184	SMC2
Fam69b	1.4e-186	0.318343	0.228	0.082	2.67e-182	SMC2
Tpm1	4.92e-186	0.354208	0.894	0.627	9.34e-182	SMC2
Npdc1	5.21e-186	0.486616	0.83	0.623	9.88e-182	SMC2
Fam162a	1.2e-185	0.534094	0.729	0.54	2.27e-181	SMC2
Paqr6	1.28e-185	0.377231	0.317	0.135	2.42e-181	SMC2
Npr1	2.64e-184	0.471797	0.455	0.238	5.01e-180	SMC2
Sh3bgr	4.91e-183	0.439621	0.613	0.327	9.32e-179	SMC2
Cpq	5.05e-182	0.508787	0.803	0.615	9.6e-178	SMC2
Tmsb10	1.58e-180	-1.44263	0.817	0.871	3e-176	SMC2
Ckb	9.06e-180	0.665399	0.76	0.557	1.72e-175	SMC2
Thra	4.27e-179	0.489067	0.684	0.461	8.11e-175	SMC2
Cxcl12	1.16e-178	0.417741	0.701	0.459	2.2e-174	SMC2
Fgl2	4e-177	0.479364	0.718	0.478	7.59e-173	SMC2
Dstn	3.37e-176	0.347425	0.961	0.788	6.39e-172	SMC2
Efna5	4.84e-174	0.470126	0.418	0.222	9.18e-170	SMC2
Adcy7	5.72e-174	0.42063	0.362	0.175	1.09e-169	SMC2
Adk	1.64e-173	0.509119	0.585	0.378	3.11e-169	SMC2
Itga9	2.97e-172	0.503973	0.5	0.285	5.63e-168	SMC2
Nqo1	8.98e-172	0.345521	0.225	0.085	1.7e-167	SMC2
Reep5	5.21e-171	0.423527	0.93	0.818	9.89e-167	SMC2
Hmgn1	5.35e-171	0.416453	0.926	0.761	1.02e-166	SMC2
Ctgf	5.61e-170	0.63426	0.736	0.503	1.06e-165	SMC2
Ndufb9	1.23e-169	0.413016	0.902	0.783	2.33e-165	SMC2
Pam	3.72e-169	0.474957	0.932	0.731	7.06e-165	SMC2
Slc38a2	1.66e-168	0.514557	0.755	0.578	3.15e-164	SMC2
Hcfc1r1	1.74e-168	0.421736	0.909	0.74	3.3e-164	SMC2
Dtd1	2.1e-168	0.431665	0.341	0.166	3.99e-164	SMC2
Ndrg2	7.5e-167	0.440694	0.704	0.454	1.42e-162	SMC2
Tgfb1i1	1.67e-166	0.457862	0.696	0.459	3.17e-162	SMC2
Pdlim3	8.78e-166	0.475404	0.623	0.371	1.67e-161	SMC2
Lhfp	6.29e-164	0.40492	0.907	0.674	1.19e-159	SMC2
Tmem109	3.11e-163	0.502761	0.631	0.44	5.9e-159	SMC2
Dbp	3.49e-163	0.558669	0.637	0.409	6.63e-159	SMC2
Fbxo2	1.81e-161	0.376808	0.216	0.082	3.44e-157	SMC2
Map1lc3b	2.87e-161	0.391546	0.948	0.856	5.45e-157	SMC2
Ptgis	9.94e-161	0.387053	0.938	0.675	1.89e-156	SMC2
Ift46	4.68e-160	0.411466	0.349	0.176	8.88e-156	SMC2
Lysmd2	5.35e-160	0.366792	0.426	0.226	1.02e-155	SMC2
Fam84a	2.65e-159	0.293782	0.142	0.042	5.02e-155	SMC2
Xpnpep1	1.27e-158	0.524707	0.354	0.181	2.41e-154	SMC2
Speg	3.68e-158	0.481332	0.422	0.236	6.98e-154	SMC2
Dmpk	9.66e-158	0.43002	0.56	0.328	1.83e-153	SMC2
Chpt1	1.21e-157	0.462623	0.572	0.366	2.3e-153	SMC2
Fam198b	4.87e-157	0.456695	0.564	0.353	9.24e-153	SMC2
Atp2a2	1.13e-156	0.497485	0.671	0.464	2.15e-152	SMC2
Dpysl3	2.79e-156	0.462977	0.64	0.438	5.3e-152	SMC2
Ndufa13	1.48e-155	0.337021	0.966	0.894	2.8e-151	SMC2
Gm1673	8.93e-155	0.31647	0.171	0.057	1.7e-150	SMC2
Rnf187	2.61e-154	0.444442	0.797	0.632	4.96e-150	SMC2
Pde4d	5.16e-154	0.343692	0.16	0.052	9.79e-150	SMC2
Actn1	7.05e-153	0.324604	0.862	0.596	1.34e-148	SMC2
Clstn1	1.54e-152	0.434709	0.526	0.33	2.92e-148	SMC2
Calcrl	1.94e-152	0.305031	0.215	0.083	3.68e-148	SMC2
Hspb2	5.69e-152	0.445018	0.6	0.38	1.08e-147	SMC2
Dst	9.78e-152	0.455526	0.711	0.502	1.86e-147	SMC2
Srgn	3.43e-151	-1.5279	0.077	0.277	6.52e-147	SMC2
Jam3	2.82e-150	0.45363	0.452	0.266	5.36e-146	SMC2
Marcks	3.11e-150	-0.863188	0.065	0.268	5.9e-146	SMC2
Chchd2	5.16e-150	0.294571	0.99	0.949	9.79e-146	SMC2
Chd3	6.63e-150	0.469217	0.525	0.328	1.26e-145	SMC2
Col6a2	7.01e-150	0.354108	0.73	0.508	1.33e-145	SMC2
Atp1b3	2.75e-149	0.488036	0.703	0.53	5.22e-145	SMC2
Fzd2	5.65e-149	0.410575	0.387	0.208	1.07e-144	SMC2
Fstl1	3.3e-148	0.355722	0.929	0.708	6.26e-144	SMC2
Fmo2	4.62e-148	0.386644	0.691	0.445	8.78e-144	SMC2
Pbx1	9.95e-148	0.467782	0.548	0.352	1.89e-143	SMC2
Gpc3	1.39e-147	0.378205	0.242	0.098	2.63e-143	SMC2
Gstm2	4.38e-147	0.411175	0.688	0.472	8.32e-143	SMC2
S100a1	2.72e-146	0.41867	0.793	0.623	5.16e-142	SMC2
Aoc3	5.99e-146	0.447616	0.397	0.213	1.14e-141	SMC2
Ucp2	2.09e-144	-1.39681	0.017	0.195	3.96e-140	SMC2
Ltbp4	8.42e-143	0.30476	0.824	0.59	1.6e-138	SMC2
Cldn3	1.69e-142	0.294614	0.139	0.043	3.2e-138	SMC2
Cd52	6.34e-142	-2.13281	0.016	0.191	1.2e-137	SMC2
Pkd1	2.21e-141	0.447335	0.543	0.351	4.19e-137	SMC2
Gnb4	4.04e-141	0.431926	0.47	0.282	7.67e-137	SMC2
Ecm2	1.34e-137	0.425659	0.587	0.383	2.54e-133	SMC2
Bri3	1.75e-137	0.362557	0.93	0.823	3.33e-133	SMC2
Sorl1	2.63e-137	0.395524	0.411	0.231	4.99e-133	SMC2
Gstt1	2.63e-137	0.376896	0.567	0.359	4.99e-133	SMC2
Emc8	1.08e-136	0.457736	0.574	0.389	2.04e-132	SMC2
Phpt1	1.61e-136	0.440616	0.603	0.425	3.06e-132	SMC2
Cryab	8.17e-136	0.302767	0.88	0.635	1.55e-131	SMC2
Npnt	9.72e-136	0.404041	0.585	0.351	1.85e-131	SMC2
Actg2	1.12e-135	0.804388	0.444	0.259	2.13e-131	SMC2
Ly6a	2.84e-135	-1.52641	0.178	0.382	5.4e-131	SMC2
Gm13305	6.47e-135	0.388687	0.133	0.041	1.23e-130	SMC2
Emp2	1.18e-134	0.426703	0.606	0.418	2.24e-130	SMC2
Efemp2	1.68e-134	0.395907	0.691	0.504	3.2e-130	SMC2
App	2.16e-134	0.501127	0.884	0.751	4.1e-130	SMC2
Cotl1	5.12e-134	-1.46867	0.045	0.22	9.73e-130	SMC2
Laptm5	8.39e-134	-1.24548	0.013	0.179	1.59e-129	SMC2
Junb	1.13e-133	-1.05822	0.658	0.778	2.14e-129	SMC2
Ly6e	1.28e-133	-1.33717	0.271	0.463	2.43e-129	SMC2
Ntf3	2.51e-132	0.395843	0.396	0.216	4.76e-128	SMC2
Dsp	1e-131	0.368229	0.333	0.17	1.9e-127	SMC2
Fbxl22	2.18e-131	0.477358	0.515	0.3	4.14e-127	SMC2
Rbp1	1.29e-130	0.430081	0.93	0.719	2.45e-126	SMC2
Rab34	1.74e-130	0.412098	0.602	0.418	3.3e-126	SMC2
Rab3a	1.32e-129	0.373059	0.325	0.17	2.5e-125	SMC2
Hist1h2bc	1.44e-129	0.437966	0.763	0.588	2.74e-125	SMC2
Bambi	3.16e-129	0.395396	0.458	0.273	6.01e-125	SMC2
Sobp	6.02e-129	0.262134	0.185	0.072	1.14e-124	SMC2
Gm15417	1.43e-127	0.386457	0.392	0.225	2.72e-123	SMC2
Rcan2	2.13e-127	0.353884	0.584	0.363	4.05e-123	SMC2
Rcn2	6.74e-127	0.395262	0.738	0.568	1.28e-122	SMC2
Fbxo30	1.4e-126	0.405005	0.326	0.171	2.65e-122	SMC2
Ptpn18	1.89e-125	-1.03332	0.015	0.174	3.59e-121	SMC2
Pcdh7	3.72e-125	0.378007	0.636	0.423	7.07e-121	SMC2
Cirbp	4.51e-125	0.430966	0.65	0.473	8.57e-121	SMC2
Rpl13a	6.91e-125	-0.592771	0.967	0.951	1.31e-120	SMC2
Postn	1.21e-124	-0.925227	0.282	0.471	2.3e-120	SMC2
Emp1	2e-124	-0.776663	0.192	0.389	3.8e-120	SMC2
Hlf	8.3e-124	0.25335	0.171	0.064	1.57e-119	SMC2
mt-Nd2	1.29e-123	0.305323	0.991	0.945	2.45e-119	SMC2
Ndufa4	6.74e-123	0.315741	0.95	0.864	1.28e-118	SMC2
Scpep1	8.15e-123	0.440042	0.575	0.413	1.55e-118	SMC2
Cfh	1.89e-122	-0.821889	0.441	0.637	3.59e-118	SMC2
Tns1	2.96e-122	0.264086	0.775	0.521	5.62e-118	SMC2
Angpt2	1.35e-121	0.395711	0.322	0.169	2.56e-117	SMC2
Cd53	2e-121	-0.920721	0.008	0.159	3.8e-117	SMC2
Setd6	8.51e-121	0.326534	0.227	0.103	1.62e-116	SMC2
Laptm4a	2.76e-120	0.291281	0.979	0.893	5.24e-116	SMC2
Coro1a	5.28e-120	-1.28752	0.019	0.172	1e-115	SMC2
Mpzl1	7.46e-120	0.390761	0.299	0.154	1.42e-115	SMC2
Fermt2	2.86e-119	0.375607	0.704	0.503	5.42e-115	SMC2
Ptms	5.6e-119	0.331238	0.942	0.823	1.06e-114	SMC2
Sema5a	5.64e-119	0.3167	0.271	0.132	1.07e-114	SMC2
Kctd10	7.13e-119	0.405208	0.623	0.44	1.35e-114	SMC2
Dcn	2.52e-118	-1.94989	0.544	0.638	4.78e-114	SMC2
Ltbp2	3.92e-118	0.258689	0.46	0.265	7.45e-114	SMC2
Fcer1g	4.91e-118	-2.58173	0.047	0.208	9.33e-114	SMC2
Sh3kbp1	8.7e-118	0.321303	0.233	0.106	1.65e-113	SMC2
Fgfr1	1.76e-117	0.378613	0.631	0.456	3.33e-113	SMC2
Tnfaip2	2.6e-117	-0.64724	0.018	0.172	4.95e-113	SMC2
Klf9	2.78e-117	0.324539	0.77	0.574	5.27e-113	SMC2
1810037I17Rik	6.27e-117	0.359849	0.852	0.732	1.19e-112	SMC2
Ctdspl	8.46e-117	0.357589	0.287	0.149	1.61e-112	SMC2
Aplp1	1.12e-116	0.318371	0.225	0.102	2.12e-112	SMC2
Ndufb2	3.09e-116	0.343442	0.856	0.73	5.86e-112	SMC2
Mrfap1	5.95e-116	0.336288	0.91	0.801	1.13e-111	SMC2
Rac2	1.84e-115	-0.950981	0.004	0.147	3.5e-111	SMC2
Rnf7	8.54e-115	0.371998	0.765	0.631	1.62e-110	SMC2
[truncated: 41,398 more rows]
[truncated: 9 more columns]
