# Supplementary material for: Meta-Analysis of Smooth Muscle Lineage Transcriptomes in Atherosclerosis and Their Relationships to In Vitro Models
Source: Immunometabolism. Author manuscript; Available in PMC 2021 Jun 25. (PMC8232871; doi:10.20900/immunometab20210022)
Supplement: Supplementary Tables [file NIHMS1707691-supplement-Supplementary_Tables.zip › Supplementary Tables/IJ-00992.R1_Supplementary Table S3.xlsx]

## Sheet: 2021-01-19markers
Supplementary Table S3. Markers for the immune cell re-clustering as discovered using Seurat's FindAllMarkers function; briefly, each gene is tested for differential expression between cells of each cluster and the cells outside of that cluster. p_val corresponds to the p-value of the Wilcoxon rank sum test, avg_logFC is the log fold change in expression of the marker for the average cell in the …
Gene_symbol	p_val	avg_logFC	pct.1	pct.2	p_val_adj	cluster
Fabp5	0	3.28495	0.929	0.32	0	FoamyMac1
Gpnmb	0	3.20258	0.849	0.157	0	FoamyMac1
Ctsd	0	2.18018	0.996	0.709	0	FoamyMac1
Psap	0	2.10902	1	0.85	0	FoamyMac1
Lpl	0	2.04514	0.719	0.255	0	FoamyMac1
Ctsb	0	1.96807	1	0.808	0	FoamyMac1
Lgals3	0	1.95451	0.997	0.775	0	FoamyMac1
Syngr1	0	1.90545	0.782	0.192	0	FoamyMac1
Cstb	0	1.76189	0.988	0.725	0	FoamyMac1
Ctss	0	1.67659	0.998	0.79	0	FoamyMac1
Acp5	0	1.66105	0.728	0.21	0	FoamyMac1
Atp6v0d2	0	1.64645	0.548	0.063	0	FoamyMac1
Pld3	0	1.62925	0.866	0.358	0	FoamyMac1
Plin2	0	1.62367	0.95	0.484	0	FoamyMac1
Cd63	0	1.5671	0.953	0.604	0	FoamyMac1
Cd68	0	1.50396	0.983	0.605	0	FoamyMac1
Ftl1	0	1.46054	1	0.992	0	FoamyMac1
Vat1	0	1.43473	0.803	0.268	0	FoamyMac1
Lgmn	0	1.41672	0.993	0.627	0	FoamyMac1
Trem2	0	1.35407	0.874	0.424	0	FoamyMac1
Il18bp	0	1.31531	0.385	0.054	0	FoamyMac1
Creg1	0	1.2996	0.878	0.489	0	FoamyMac1
Ctsz	0	1.27047	0.99	0.75	0	FoamyMac1
Gpr137b	0	1.22455	0.861	0.377	0	FoamyMac1
Lipa	0	1.19982	0.768	0.311	0	FoamyMac1
Hexa	0	1.18581	0.969	0.659	0	FoamyMac1
Mpeg1	0	1.17549	0.923	0.465	0	FoamyMac1
Gngt2	0	1.16436	0.942	0.543	0	FoamyMac1
Fth1	0	1.08817	1	0.996	0	FoamyMac1
Abcg1	0	1.06886	0.803	0.314	0	FoamyMac1
Atp6v1c1	0	1.03469	0.745	0.272	0	FoamyMac1
Gdf15	0	1.02161	0.35	0.059	0	FoamyMac1
Lamp1	0	1.01189	0.978	0.757	0	FoamyMac1
Sdcbp	0	0.982965	0.977	0.71	0	FoamyMac1
Cyba	0	0.979643	0.999	0.915	0	FoamyMac1
Akr1a1	0	0.978132	0.965	0.754	0	FoamyMac1
Tmem65	0	0.908837	0.563	0.135	0	FoamyMac1
Anpep	0	0.901397	0.535	0.131	0	FoamyMac1
Soat1	0	0.900627	0.641	0.2	0	FoamyMac1
Tmem86a	0	0.869786	0.614	0.188	0	FoamyMac1
Fam20c	0	0.841114	0.485	0.079	0	FoamyMac1
Nceh1	0	0.826202	0.565	0.145	0	FoamyMac1
Cd93	0	0.766286	0.503	0.113	0	FoamyMac1
Nr1h3	0	0.751795	0.406	0.057	0	FoamyMac1
F7	0	0.713528	0.245	0.011	0	FoamyMac1
Npc2	2.95705e-299	0.849655	0.99	0.829	5.61367e-295	FoamyMac1
Bach2os	7.54778e-299	0.391538	0.207	0.016	1.43287e-294	FoamyMac1
Atp6v1b2	6.93972e-293	0.920833	0.715	0.283	1.31744e-288	FoamyMac1
Fabp4	1.01887e-291	1.66652	0.404	0.09	1.93423e-287	FoamyMac1
Cd5l	5.34852e-291	2.5558	0.289	0.042	1.01536e-286	FoamyMac1
Tnfsf12	1.367e-286	0.921839	0.755	0.315	2.59511e-282	FoamyMac1
Abca1	1.0411e-282	0.999145	0.718	0.287	1.97643e-278	FoamyMac1
Mmp12	1.98319e-275	2.00611	0.519	0.156	3.76488e-271	FoamyMac1
Dtnbp1	1.24741e-274	0.870261	0.75	0.318	2.36808e-270	FoamyMac1
Eepd1	9.99281e-274	0.604155	0.384	0.081	1.89703e-269	FoamyMac1
Hebp1	1.73658e-273	0.816687	0.573	0.181	3.29672e-269	FoamyMac1
Dnmt3a	4.14455e-271	0.874654	0.481	0.133	7.86801e-267	FoamyMac1
Atp6v1g1	1.47408e-270	0.844806	0.964	0.736	2.79839e-266	FoamyMac1
Hk3	2.15695e-268	0.564951	0.348	0.067	4.09475e-264	FoamyMac1
Mgst1	8.80345e-265	0.907341	0.623	0.211	1.67125e-260	FoamyMac1
Cd84	5.51912e-259	0.785936	0.731	0.292	1.04775e-254	FoamyMac1
Il7r	5.10316e-257	0.641066	0.523	0.149	9.68785e-253	FoamyMac1
Anxa4	3.43022e-253	0.833704	0.737	0.317	6.51193e-249	FoamyMac1
Ctsl	4.97154e-253	2.3524	0.838	0.497	9.43797e-249	FoamyMac1
Slc6a8	8.95899e-252	0.613531	0.366	0.08	1.70077e-247	FoamyMac1
Tgm2	1.29901e-248	0.701658	0.629	0.22	2.46605e-244	FoamyMac1
Uap1l1	1.09391e-247	0.802001	0.645	0.249	2.07668e-243	FoamyMac1
Pltp	2.12727e-246	1.17512	0.84	0.44	4.0384e-242	FoamyMac1
Psmb6	1.42693e-244	0.921413	0.922	0.636	2.70889e-240	FoamyMac1
Cd300lf	4.19314e-243	0.597315	0.394	0.094	7.96026e-239	FoamyMac1
Atp6v1a	5.50093e-243	0.788011	0.683	0.281	1.0443e-238	FoamyMac1
Lyz2	5.86913e-243	1.04232	0.999	0.761	1.1142e-238	FoamyMac1
Gde1	5.96286e-239	0.808774	0.641	0.254	1.13199e-234	FoamyMac1
Slc27a1	2.25829e-237	0.659591	0.486	0.143	4.28713e-233	FoamyMac1
Rnh1	2.79671e-237	1.11762	0.858	0.509	5.30928e-233	FoamyMac1
Fnip2	4.33546e-237	0.496572	0.341	0.072	8.23045e-233	FoamyMac1
Gla	5.79252e-234	0.500654	0.372	0.086	1.09965e-229	FoamyMac1
Atp6v0b	1.15973e-230	0.744752	0.964	0.734	2.20164e-226	FoamyMac1
Cd300a	7.4442e-229	0.791934	0.736	0.317	1.41321e-224	FoamyMac1
Arl11	8.58512e-229	0.672227	0.531	0.176	1.6298e-224	FoamyMac1
Grn	4.00237e-226	0.800885	0.972	0.65	7.5981e-222	FoamyMac1
Capg	1.90408e-224	0.977304	0.896	0.534	3.6147e-220	FoamyMac1
Fbxo32	7.06459e-224	0.566099	0.274	0.049	1.34114e-219	FoamyMac1
Lrp1	1.5756e-223	0.774664	0.797	0.372	2.99112e-219	FoamyMac1
Ctsk	9.31609e-223	1.0518	0.298	0.058	1.76857e-218	FoamyMac1
P2rx4	4.78681e-222	0.791531	0.761	0.365	9.08727e-218	FoamyMac1
Gabarap	3.93972e-221	0.632661	0.985	0.873	7.47917e-217	FoamyMac1
Lat2	4.22563e-221	0.841449	0.8	0.398	8.02194e-217	FoamyMac1
Slc11a1	6.62909e-221	0.685233	0.693	0.277	1.25847e-216	FoamyMac1
Cd38	3.02279e-219	0.598907	0.438	0.122	5.73847e-215	FoamyMac1
Ttyh2	9.85403e-219	0.502302	0.273	0.049	1.87069e-214	FoamyMac1
Bri3	2.28966e-217	0.813774	0.936	0.672	4.3467e-213	FoamyMac1
Atp6v0e	1.93787e-216	0.721223	0.964	0.791	3.67885e-212	FoamyMac1
Msrb1	1.78255e-215	0.421317	0.901	0.533	3.38399e-211	FoamyMac1
Rpl18a	4.14377e-215	-0.780191	0.991	0.984	7.86654e-211	FoamyMac1
Sgk1	8.63879e-212	0.98545	0.606	0.237	1.63999e-207	FoamyMac1
Mfsd12	4.2994e-210	0.605275	0.398	0.11	8.16198e-206	FoamyMac1
Rps9	1.7695e-208	-0.676133	0.991	0.986	3.35922e-204	FoamyMac1
Gns	2.86643e-207	0.706624	0.684	0.3	5.44163e-203	FoamyMac1
Tpp1	3.40275e-207	0.693097	0.671	0.289	6.45978e-203	FoamyMac1
Ly9	3.45797e-207	0.467613	0.332	0.075	6.56461e-203	FoamyMac1
Pla2g7	4.67022e-207	0.763316	0.731	0.315	8.86595e-203	FoamyMac1
Wsb2	2.91487e-206	0.595408	0.472	0.151	5.53358e-202	FoamyMac1
Rps27	7.42825e-203	-0.907917	0.994	0.993	1.41018e-198	FoamyMac1
Gng12	1.54249e-199	0.635626	0.538	0.197	2.92826e-195	FoamyMac1
Spp1	7.30826e-199	1.50723	0.843	0.527	1.3874e-194	FoamyMac1
Prdx1	1.21535e-196	0.910778	0.983	0.822	2.30722e-192	FoamyMac1
Cndp2	1.78787e-196	0.74792	0.773	0.384	3.39409e-192	FoamyMac1
Aprt	4.36608e-195	0.773477	0.862	0.509	8.28856e-191	FoamyMac1
Tcirg1	7.31938e-194	0.610636	0.537	0.193	1.38951e-189	FoamyMac1
Lhfpl2	2.17163e-191	0.51668	0.357	0.094	4.12262e-187	FoamyMac1
Fam129b	1.38195e-187	0.682337	0.502	0.183	2.62349e-183	FoamyMac1
F10	2.86098e-187	0.888687	0.318	0.076	5.43129e-183	FoamyMac1
Lilr4b	7.85036e-187	0.718338	0.844	0.442	1.49031e-182	FoamyMac1
Sirpa	3.28776e-185	0.691154	0.799	0.414	6.24149e-181	FoamyMac1
Myof	1.80031e-183	0.598731	0.494	0.177	3.41771e-179	FoamyMac1
Tnfaip2	2.19757e-182	0.510902	0.674	0.294	4.17186e-178	FoamyMac1
Rab7b	3.39636e-182	0.684962	0.679	0.304	6.44764e-178	FoamyMac1
Plxna1	1.83537e-181	0.351483	0.218	0.037	3.48427e-177	FoamyMac1
Rps14	3.81638e-181	-0.628693	0.998	0.981	7.24501e-177	FoamyMac1
Rnf128	1.47168e-178	0.472445	0.282	0.064	2.79384e-174	FoamyMac1
Cotl1	3.58149e-175	0.661031	0.977	0.827	6.79909e-171	FoamyMac1
Slc37a2	3.94148e-174	0.517969	0.408	0.128	7.48251e-170	FoamyMac1
Cd36	5.96237e-174	0.891295	0.414	0.133	1.1319e-169	FoamyMac1
Nagk	9.48501e-174	0.543931	0.547	0.215	1.80063e-169	FoamyMac1
Litaf	2.93501e-171	0.713618	0.852	0.538	5.57182e-167	FoamyMac1
Gdpd1	5.72478e-171	0.310547	0.213	0.037	1.08679e-166	FoamyMac1
Tmem176b	3.51025e-170	-1.72004	0.23	0.559	6.66386e-166	FoamyMac1
Amdhd2	8.6084e-170	0.582337	0.498	0.186	1.63422e-165	FoamyMac1
Slc15a3	1.02813e-169	0.615796	0.678	0.308	1.95181e-165	FoamyMac1
Msr1	6.98336e-169	0.579727	0.416	0.136	1.32572e-164	FoamyMac1
Rpl23a	8.11864e-169	-0.655741	0.993	0.968	1.54124e-164	FoamyMac1
Osbpl8	5.42535e-167	0.480538	0.441	0.148	1.02995e-162	FoamyMac1
Atp13a2	6.48715e-167	0.539728	0.477	0.173	1.23152e-162	FoamyMac1
Gusb	7.30107e-167	0.682255	0.826	0.475	1.38604e-162	FoamyMac1
St6galnac4	3.25506e-165	0.547216	0.451	0.159	6.17941e-161	FoamyMac1
Dhrs3	8.9587e-165	0.610146	0.716	0.341	1.70072e-160	FoamyMac1
Arhgap19	1.2224e-164	0.308224	0.21	0.038	2.3206e-160	FoamyMac1
Mmp14	3.37462e-164	0.579467	0.469	0.168	6.40637e-160	FoamyMac1
Emp1	5.7929e-164	0.656921	0.718	0.344	1.09972e-159	FoamyMac1
0610012G03Rik	1.52606e-163	0.65344	0.735	0.389	2.89708e-159	FoamyMac1
Tmem106a	1.74697e-162	0.580953	0.686	0.316	3.31644e-158	FoamyMac1
Rpl35a	1.9682e-161	-0.546323	0.993	0.982	3.73644e-157	FoamyMac1
Rps11	1.00919e-160	-0.64214	0.993	0.972	1.91584e-156	FoamyMac1
Rpl7	4.9673e-160	-0.644316	0.965	0.943	9.42992e-156	FoamyMac1
Idh1	6.99676e-160	0.471533	0.425	0.143	1.32826e-155	FoamyMac1
Paox	1.99952e-159	0.378709	0.269	0.064	3.7959e-155	FoamyMac1
Lgals1	2.26114e-158	0.707612	0.971	0.799	4.29255e-154	FoamyMac1
Atp6v0d1	2.30859e-157	0.65805	0.781	0.454	4.38262e-153	FoamyMac1
Ninj1	3.38979e-157	0.641163	0.869	0.547	6.43518e-153	FoamyMac1
Wfdc17	6.9996e-156	0.680416	0.963	0.666	1.3288e-151	FoamyMac1
Rps4x	1.82077e-155	-0.604207	0.986	0.961	3.45655e-151	FoamyMac1
Cln8	3.34009e-155	0.457127	0.427	0.146	6.34082e-151	FoamyMac1
Csf2rb2	7.26533e-155	0.440447	0.322	0.092	1.37925e-150	FoamyMac1
Hmox1	8.26461e-155	0.711935	0.567	0.231	1.56895e-150	FoamyMac1
Cd200r4	1.22983e-154	0.319348	0.215	0.042	2.3347e-150	FoamyMac1
Aph1c	1.41261e-154	0.44599	0.32	0.09	2.68169e-150	FoamyMac1
Mertk	6.80234e-154	0.376893	0.276	0.068	1.29136e-149	FoamyMac1
Fau	1.73309e-153	-0.589915	0.998	0.993	3.29009e-149	FoamyMac1
Sgpl1	1.78554e-153	0.526954	0.531	0.217	3.38967e-149	FoamyMac1
Tyrobp	2.08514e-153	0.530136	1	0.805	3.95844e-149	FoamyMac1
AI427809	7.03851e-152	0.333218	0.236	0.052	1.33619e-147	FoamyMac1
Lrp12	1.99829e-151	0.313355	0.231	0.05	3.79355e-147	FoamyMac1
Mafb	3.27355e-149	0.556169	0.776	0.384	6.2145e-145	FoamyMac1
Atp6v1e1	2.09963e-148	0.668138	0.78	0.449	3.98593e-144	FoamyMac1
Naglu	6.41898e-148	0.425967	0.371	0.12	1.21858e-143	FoamyMac1
Il10rb	1.32732e-147	0.577312	0.803	0.457	2.51977e-143	FoamyMac1
Pkib	2.43788e-147	0.46297	0.543	0.224	4.62807e-143	FoamyMac1
Klc4	5.52013e-147	0.415527	0.403	0.135	1.04794e-142	FoamyMac1
Npc1	1.99015e-146	0.422421	0.391	0.13	3.7781e-142	FoamyMac1
Renbp	2.28446e-146	0.504044	0.476	0.184	4.33681e-142	FoamyMac1
Psen2	4.39782e-146	0.4371	0.445	0.162	8.34882e-142	FoamyMac1
Abi3	3.03607e-145	0.48283	0.539	0.22	5.76368e-141	FoamyMac1
Cdk20	4.44563e-144	0.269404	0.158	0.024	8.43958e-140	FoamyMac1
Cebpa	5.29752e-144	0.559292	0.617	0.283	1.00568e-139	FoamyMac1
Marcksl1	1.78073e-143	-1.79778	0.132	0.447	3.38055e-139	FoamyMac1
Rcbtb2	1.86113e-143	0.459002	0.465	0.176	3.53317e-139	FoamyMac1
Rps13	2.07604e-143	-0.648927	0.987	0.965	3.94116e-139	FoamyMac1
Tmem176a	5.2153e-143	-1.56056	0.156	0.467	9.90072e-139	FoamyMac1
Galnt6	5.78857e-143	0.328345	0.291	0.079	1.0989e-138	FoamyMac1
Evl	6.4736e-143	0.566742	0.582	0.264	1.22895e-138	FoamyMac1
Tmem256	1.19499e-142	0.586077	0.9	0.651	2.26857e-138	FoamyMac1
Rhov	2.17862e-142	0.301547	0.147	0.021	4.1359e-138	FoamyMac1
Rps27a	2.66228e-142	-0.540165	0.992	0.984	5.05407e-138	FoamyMac1
Timp2	9.08369e-142	0.738745	0.889	0.571	1.72445e-137	FoamyMac1
Adam8	2.77982e-141	0.517072	0.453	0.172	5.27721e-137	FoamyMac1
Galns	3.29011e-141	0.338966	0.259	0.066	6.24595e-137	FoamyMac1
Rps6	6.10512e-141	-0.729718	0.985	0.961	1.159e-136	FoamyMac1
Sdf2l1	1.37212e-139	0.739284	0.729	0.417	2.60483e-135	FoamyMac1
Rps15	2.66201e-138	-0.591409	0.981	0.964	5.05356e-134	FoamyMac1
Anxa5	5.78505e-138	0.573911	0.957	0.691	1.09823e-133	FoamyMac1
Mmp19	1.05072e-137	0.447168	0.21	0.046	1.9947e-133	FoamyMac1
Trappc2l	1.4898e-137	0.537777	0.732	0.404	2.82823e-133	FoamyMac1
Gstm1	2.08095e-137	0.601488	0.56	0.248	3.95048e-133	FoamyMac1
Rpsa	7.95736e-137	-0.839876	0.963	0.927	1.51062e-132	FoamyMac1
Bhlhe41	1.8107e-136	0.465672	0.248	0.063	3.43743e-132	FoamyMac1
Dusp3	1.83056e-136	0.578376	0.668	0.338	3.47513e-132	FoamyMac1
Arl8a	6.28002e-136	0.511942	0.613	0.29	1.1922e-131	FoamyMac1
Ap3s1	9.60843e-136	0.599124	0.672	0.347	1.82406e-131	FoamyMac1
Cipc	1.34347e-135	0.259694	0.188	0.037	2.55044e-131	FoamyMac1
Rpl9	2.40225e-135	-0.596042	0.988	0.968	4.56044e-131	FoamyMac1
Mcfd2	4.01649e-135	0.49514	0.477	0.194	7.6249e-131	FoamyMac1
Apobec1	6.27363e-135	0.501172	0.612	0.279	1.19099e-130	FoamyMac1
Atp6v1f	9.32153e-135	0.532177	0.947	0.768	1.7696e-130	FoamyMac1
Gadd45a	1.2927e-134	0.574106	0.359	0.121	2.45406e-130	FoamyMac1
Lamtor3	2.6217e-133	0.513933	0.622	0.301	4.97704e-129	FoamyMac1
Ahnak2	6.17367e-133	0.459617	0.346	0.113	1.17201e-128	FoamyMac1
Btg2	6.48894e-133	-1.33822	0.333	0.584	1.23186e-128	FoamyMac1
Slc40a1	3.31681e-132	0.486011	0.155	0.026	6.29663e-128	FoamyMac1
Rilpl2	5.13685e-132	0.699311	0.63	0.323	9.75179e-128	FoamyMac1
Lsp1	6.00894e-132	-1.16708	0.586	0.726	1.14074e-127	FoamyMac1
Cd52	2.50844e-131	-1.08766	0.883	0.86	4.76202e-127	FoamyMac1
Arl8b	3.12556e-131	0.513859	0.515	0.227	5.93356e-127	FoamyMac1
Rpl18	3.17644e-131	-0.647242	0.975	0.949	6.03015e-127	FoamyMac1
Plekhm2	9.27004e-130	0.340265	0.254	0.068	1.75982e-125	FoamyMac1
Tspan4	1.78208e-129	0.494465	0.604	0.278	3.3831e-125	FoamyMac1
Tmem189	1.81433e-129	0.527626	0.691	0.359	3.44433e-125	FoamyMac1
Slc35f6	2.79129e-129	0.399641	0.348	0.118	5.29899e-125	FoamyMac1
Por	2.88877e-129	0.464085	0.43	0.165	5.48405e-125	FoamyMac1
Rps7	1.03013e-128	-0.692841	0.985	0.957	1.9556e-124	FoamyMac1
Pparg	6.78743e-128	0.293244	0.269	0.074	1.28852e-123	FoamyMac1
Gpx1	1.82232e-127	0.603945	0.986	0.867	3.45949e-123	FoamyMac1
Mdfic	3.5176e-127	0.440703	0.496	0.206	6.67781e-123	FoamyMac1
Rps5	5.81702e-127	-0.567191	0.991	0.965	1.1043e-122	FoamyMac1
Rap2b	8.50258e-127	0.48095	0.456	0.183	1.61413e-122	FoamyMac1
Mthfs	2.2907e-125	0.474511	0.539	0.243	4.34866e-121	FoamyMac1
Tpcn2	2.71417e-125	0.276073	0.208	0.048	5.15258e-121	FoamyMac1
Gltp	4.2655e-125	0.619206	0.86	0.61	8.09762e-121	FoamyMac1
Ms4a7	6.88613e-125	0.452572	0.848	0.445	1.30726e-120	FoamyMac1
Rps23	2.31457e-124	-0.511902	0.996	0.98	4.39397e-120	FoamyMac1
Rps24	2.51841e-124	-0.652745	0.993	0.969	4.78096e-120	FoamyMac1
Comtd1	3.69876e-124	0.403465	0.364	0.131	7.02172e-120	FoamyMac1
Rps16	1.19469e-123	-0.574737	0.991	0.982	2.26801e-119	FoamyMac1
Txn1	3.33775e-123	0.732347	0.932	0.747	6.33638e-119	FoamyMac1
Hpgds	6.30478e-123	0.400833	0.546	0.237	1.1969e-118	FoamyMac1
Gsto1	3.02358e-122	0.499473	0.596	0.287	5.73996e-118	FoamyMac1
C3ar1	3.77282e-122	0.463171	0.689	0.335	7.16231e-118	FoamyMac1
Rps3a1	3.93044e-122	-0.593755	0.983	0.961	7.46155e-118	FoamyMac1
Sat1	6.01973e-122	0.564539	0.963	0.785	1.14279e-117	FoamyMac1
Igf2r	7.55584e-122	0.279697	0.236	0.062	1.4344e-117	FoamyMac1
Il11ra1	2.36692e-121	0.488036	0.446	0.187	4.49336e-117	FoamyMac1
Lamtor1	7.21535e-121	0.579072	0.818	0.545	1.36976e-116	FoamyMac1
Atp6v1d	3.94759e-120	0.494918	0.626	0.321	7.4941e-116	FoamyMac1
Gyg	6.05418e-120	0.41838	0.509	0.226	1.14933e-115	FoamyMac1
Rps18	6.57018e-120	-0.618108	0.991	0.966	1.24728e-115	FoamyMac1
Tmem37	1.07702e-119	0.408279	0.496	0.208	2.04461e-115	FoamyMac1
Rpl13	1.42564e-119	-0.552314	0.997	0.981	2.70643e-115	FoamyMac1
Abhd12	5.68664e-119	0.505622	0.773	0.447	1.07955e-114	FoamyMac1
Hvcn1	1.4544e-118	0.360947	0.307	0.099	2.76103e-114	FoamyMac1
Psmd1	1.50125e-118	0.646253	0.506	0.237	2.84998e-114	FoamyMac1
Ier2	5.17175e-118	-1.21012	0.335	0.57	9.81806e-114	FoamyMac1
Slc7a7	8.26997e-118	0.372144	0.34	0.119	1.56997e-113	FoamyMac1
Fcgr4	8.53022e-118	0.252227	0.483	0.196	1.61938e-113	FoamyMac1
Ipo5	1.16129e-117	0.329129	0.309	0.102	2.2046e-113	FoamyMac1
Apoc1	2.00261e-115	0.433164	0.124	0.018	3.80176e-111	FoamyMac1
Rps15a	3.2162e-115	-0.728615	0.994	0.968	6.10564e-111	FoamyMac1
Abcc3	9.57871e-115	0.31612	0.248	0.071	1.81842e-110	FoamyMac1
Fkbp2	6.11185e-114	0.532392	0.763	0.456	1.16027e-109	FoamyMac1
Dnase2a	6.93988e-114	0.419927	0.541	0.247	1.31747e-109	FoamyMac1
Myo1e	1.08099e-113	0.384998	0.356	0.13	2.05214e-109	FoamyMac1
Tmem140	6.04773e-113	0.339732	0.29	0.092	1.1481e-108	FoamyMac1
Tmem51	7.53694e-113	0.376259	0.41	0.162	1.43081e-108	FoamyMac1
Rps3	7.92198e-113	-0.537498	0.991	0.968	1.50391e-108	FoamyMac1
Galc	1.43901e-112	0.299295	0.261	0.077	2.73182e-108	FoamyMac1
Rpl17	1.53162e-112	-0.601269	0.987	0.975	2.90762e-108	FoamyMac1
Lgals3bp	1.72139e-112	0.532518	0.637	0.329	3.26789e-108	FoamyMac1
Vps29	2.99001e-112	0.504248	0.725	0.422	5.67623e-108	FoamyMac1
Rab20	4.12132e-112	0.42707	0.477	0.204	7.82391e-108	FoamyMac1
Igf1	2.52409e-111	0.640874	0.658	0.354	4.79174e-107	FoamyMac1
Ubl3	3.60422e-111	0.579652	0.767	0.474	6.84225e-107	FoamyMac1
AI413582	3.88922e-111	0.430657	0.69	0.375	7.38329e-107	FoamyMac1
Pdxk	4.26954e-111	0.331775	0.323	0.111	8.10529e-107	FoamyMac1
Calr	1.09571e-110	0.603144	0.883	0.642	2.08009e-106	FoamyMac1
Slc48a1	1.35384e-110	0.55914	0.597	0.307	2.57013e-106	FoamyMac1
Itgb5	2.02285e-110	0.404965	0.682	0.344	3.84017e-106	FoamyMac1
Rnf149	2.77465e-110	0.402756	0.726	0.405	5.26739e-106	FoamyMac1
Ap5s1	1.28194e-108	0.266737	0.263	0.08	2.43364e-104	FoamyMac1
Fblim1	1.31576e-108	0.292258	0.31	0.106	2.49784e-104	FoamyMac1
Hist1h2bc	1.46581e-108	0.611184	0.527	0.265	2.78269e-104	FoamyMac1
Rpl37	3.0767e-108	-0.463711	0.996	0.989	5.84081e-104	FoamyMac1
1810058I24Rik	1.03185e-107	0.434377	0.798	0.519	1.95886e-103	FoamyMac1
Zeb2os	1.37707e-107	0.403297	0.47	0.206	2.61424e-103	FoamyMac1
Cerk	7.83126e-107	0.350017	0.428	0.178	1.48669e-102	FoamyMac1
Arhgap10	8.94279e-107	0.291993	0.262	0.081	1.6977e-102	FoamyMac1
Rragc	1.1584e-106	0.406871	0.558	0.268	2.19911e-102	FoamyMac1
Pianp	1.44704e-106	0.299569	0.175	0.04	2.74706e-102	FoamyMac1
Cd300lb	2.3804e-106	0.257194	0.268	0.083	4.51894e-102	FoamyMac1
Rpl13a	3.82736e-106	-1.0066	0.955	0.923	7.26587e-102	FoamyMac1
Esd	6.0999e-106	0.679045	0.776	0.511	1.15801e-101	FoamyMac1
Gng11	1.1302e-105	0.380925	0.25	0.077	2.14557e-101	FoamyMac1
Acp2	3.46143e-105	0.368635	0.354	0.133	6.57118e-101	FoamyMac1
Snx5	3.92956e-105	0.468594	0.817	0.513	7.45988e-101	FoamyMac1
Rpl14	5.11281e-105	-0.501336	0.985	0.955	9.70616e-101	FoamyMac1
Rpl39	1.12262e-104	-0.551353	0.992	0.976	2.13118e-100	FoamyMac1
Blvra	1.35804e-104	0.446771	0.55	0.267	2.5781e-100	FoamyMac1
Junb	1.64391e-104	-1.04656	0.824	0.862	3.12081e-100	FoamyMac1
Coro1a	4.16176e-104	-0.856625	0.791	0.804	7.90068e-100	FoamyMac1
Rgl1	4.73448e-104	0.3801	0.304	0.104	8.98793e-100	FoamyMac1
Blnk	1.16611e-103	0.379793	0.475	0.21	2.21374e-99	FoamyMac1
Clcn7	1.39214e-103	0.301178	0.248	0.076	2.64284e-99	FoamyMac1
Alas1	3.72841e-102	0.396375	0.309	0.112	7.07802e-98	FoamyMac1
Ctsh	1.13539e-101	0.523165	0.955	0.682	2.15543e-97	FoamyMac1
Ms4a6d	2.31056e-101	0.46537	0.711	0.388	4.38636e-97	FoamyMac1
Slc43a2	2.43342e-101	0.344352	0.332	0.123	4.6196e-97	FoamyMac1
Tpra1	1.82079e-100	0.27592	0.276	0.091	3.45658e-96	FoamyMac1
Ctsa	3.00306e-100	0.526515	0.887	0.603	5.701e-96	FoamyMac1
Echs1	3.03075e-100	0.409075	0.465	0.214	5.75358e-96	FoamyMac1
Slc29a3	3.18293e-100	0.287901	0.281	0.094	6.04247e-96	FoamyMac1
Frrs1	5.90948e-100	0.328042	0.319	0.117	1.12185e-95	FoamyMac1
Dpp7	1.61814e-99	0.335087	0.311	0.113	3.07188e-95	FoamyMac1
Ndufa1	3.42926e-99	0.488197	0.875	0.655	6.5101e-95	FoamyMac1
Csf2rb	4.42989e-99	0.40712	0.481	0.222	8.40971e-95	FoamyMac1
Rpl21	5.73217e-99	-0.492004	0.988	0.967	1.0882e-94	FoamyMac1
Basp1	6.2693e-99	0.424303	0.767	0.435	1.19016e-94	FoamyMac1
Htra1	1.44105e-98	0.318256	0.276	0.092	2.73569e-94	FoamyMac1
Anxa1	3.45305e-98	0.70885	0.749	0.472	6.55528e-94	FoamyMac1
Itgax	1.09041e-97	0.556588	0.49	0.233	2.07003e-93	FoamyMac1
Fuca2	3.05204e-97	0.390358	0.432	0.193	5.79398e-93	FoamyMac1
Nfkbia	3.14129e-97	-1.17588	0.603	0.722	5.96342e-93	FoamyMac1
Mif	5.46011e-97	0.496448	0.834	0.557	1.03655e-92	FoamyMac1
Clec4d	1.57663e-96	0.365445	0.507	0.24	2.99307e-92	FoamyMac1
Iqsec1	1.95442e-96	0.271667	0.254	0.082	3.71026e-92	FoamyMac1
Glmp	5.67997e-96	0.475027	0.694	0.405	1.07829e-91	FoamyMac1
Ccnd2	6.82981e-96	-1.13907	0.028	0.258	1.29657e-91	FoamyMac1
Fam213b	6.87361e-96	0.362583	0.404	0.168	1.30489e-91	FoamyMac1
Gmfg	2.12094e-95	-1.02175	0.465	0.624	4.0264e-91	FoamyMac1
Rpl36	2.66848e-95	-0.495342	0.991	0.969	5.06584e-91	FoamyMac1
Sdc3	3.55726e-95	0.47135	0.56	0.288	6.75311e-91	FoamyMac1
Srgn	4.44948e-95	-0.914873	0.749	0.805	8.44689e-91	FoamyMac1
Pbdc1	2.8395e-94	0.333944	0.424	0.187	5.39051e-90	FoamyMac1
Rab7	1.02108e-93	0.451169	0.834	0.573	1.93842e-89	FoamyMac1
Naa20	4.22499e-93	0.393251	0.509	0.249	8.02073e-89	FoamyMac1
Vegfb	5.02638e-93	0.255968	0.244	0.078	9.54208e-89	FoamyMac1
Entpd1	5.35866e-93	0.269412	0.34	0.132	1.01729e-88	FoamyMac1
S100a1	8.09374e-93	0.693794	0.646	0.376	1.53652e-88	FoamyMac1
Slamf7	2.00975e-92	0.372348	0.427	0.188	3.8153e-88	FoamyMac1
Adcy3	4.5564e-92	0.277599	0.177	0.046	8.64986e-88	FoamyMac1
Pi4k2a	6.23785e-92	0.274885	0.321	0.121	1.18419e-87	FoamyMac1
Plekho1	6.46732e-92	0.426227	0.626	0.342	1.22776e-87	FoamyMac1
Rpl8	6.76106e-92	-0.470961	0.985	0.963	1.28352e-87	FoamyMac1
Coro1c	8.12742e-92	0.39343	0.57	0.297	1.54291e-87	FoamyMac1
Dnase1l1	2.56002e-91	0.374182	0.48	0.229	4.85994e-87	FoamyMac1
Neu1	7.55861e-91	0.358858	0.466	0.218	1.43493e-86	FoamyMac1
Tmem120a	1.22084e-90	0.306721	0.359	0.148	2.31765e-86	FoamyMac1
Rpl11	1.70673e-90	-0.438424	0.988	0.97	3.24006e-86	FoamyMac1
Scpep1	4.16134e-90	0.40623	0.567	0.296	7.89989e-86	FoamyMac1
Igsf8	8.17309e-90	0.372524	0.428	0.197	1.55158e-85	FoamyMac1
Nme1	1.56728e-89	0.466532	0.842	0.58	2.97533e-85	FoamyMac1
Rpl34	2.3597e-89	-0.455706	0.992	0.973	4.47966e-85	FoamyMac1
Serinc3	2.6712e-89	-1.13598	0.551	0.646	5.07101e-85	FoamyMac1
Serpinb6a	6.10213e-89	0.632295	0.624	0.379	1.15843e-84	FoamyMac1
Myo5a	8.93561e-89	0.322316	0.359	0.149	1.69634e-84	FoamyMac1
Stk17b	1.05157e-88	-1.02887	0.207	0.433	1.99631e-84	FoamyMac1
Rps27rt	1.25995e-88	-0.985723	0.797	0.81	2.39189e-84	FoamyMac1
Mpp1	2.09399e-88	0.33276	0.479	0.224	3.97523e-84	FoamyMac1
Degs1	8.99352e-88	0.40261	0.608	0.334	1.70733e-83	FoamyMac1
Il1rn	2.4664e-87	0.713811	0.414	0.192	4.68222e-83	FoamyMac1
Grb2	3.86828e-87	0.407732	0.796	0.517	7.34354e-83	FoamyMac1
Mocs2	5.03037e-87	0.278014	0.409	0.18	9.54965e-83	FoamyMac1
Cxcl16	6.68317e-87	0.36992	0.861	0.526	1.26873e-82	FoamyMac1
Rpl26	2.0277e-86	-0.435783	0.993	0.97	3.84939e-82	FoamyMac1
Mfsd11	2.7411e-86	0.293814	0.33	0.133	5.20371e-82	FoamyMac1
Arhgap25	3.12614e-86	0.270327	0.329	0.13	5.93466e-82	FoamyMac1
Cela1	4.65511e-86	0.255972	0.187	0.053	8.83726e-82	FoamyMac1
Tex264	1.61395e-85	0.29955	0.472	0.225	3.06391e-81	FoamyMac1
Hilpda	2.68706e-85	0.497634	0.364	0.156	5.10112e-81	FoamyMac1
Rpl24	5.60336e-85	-0.45315	0.982	0.954	1.06374e-80	FoamyMac1
Tmem14c	7.81277e-85	0.428279	0.818	0.554	1.48318e-80	FoamyMac1
Stx4a	9.43632e-85	0.354367	0.615	0.334	1.79139e-80	FoamyMac1
Spg21	1.17083e-84	0.404408	0.673	0.399	2.2227e-80	FoamyMac1
Spsb2	1.81329e-84	0.271457	0.316	0.124	3.44235e-80	FoamyMac1
Ralgds	3.3672e-84	0.289039	0.226	0.073	6.39229e-80	FoamyMac1
Gaa	4.78408e-84	0.259322	0.295	0.112	9.08209e-80	FoamyMac1
2310022A10Rik	1.2527e-83	0.334456	0.299	0.116	2.37813e-79	FoamyMac1
Gba	3.6314e-83	0.322526	0.375	0.165	6.89385e-79	FoamyMac1
Pdgfa	4.57204e-83	0.347183	0.408	0.183	8.67957e-79	FoamyMac1
Rab1a	9.26392e-83	0.421395	0.687	0.412	1.75866e-78	FoamyMac1
Lamtor4	8.11665e-82	0.391982	0.768	0.492	1.54086e-77	FoamyMac1
Rpl4	3.89788e-81	-0.544924	0.967	0.93	7.39974e-77	FoamyMac1
Dgkz	4.52968e-81	0.284764	0.349	0.146	8.59914e-77	FoamyMac1
Mpdu1	7.09135e-81	0.285205	0.406	0.185	1.34622e-76	FoamyMac1
Man1c1	1.25465e-80	0.251782	0.308	0.121	2.38183e-76	FoamyMac1
BC031181	1.27798e-80	0.351196	0.708	0.435	2.42612e-76	FoamyMac1
Sft2d1	1.38064e-80	0.399859	0.647	0.379	2.621e-76	FoamyMac1
Rplp0	1.50268e-80	-0.515868	0.99	0.965	2.85269e-76	FoamyMac1
Socs6	1.7085e-80	0.285084	0.259	0.094	3.24342e-76	FoamyMac1
Scd2	1.91875e-80	0.252152	0.314	0.127	3.64255e-76	FoamyMac1
Rpl37a	5.27635e-80	-0.415949	0.997	0.988	1.00166e-75	FoamyMac1
Aldh2	5.83194e-80	0.336373	0.72	0.416	1.10714e-75	FoamyMac1
Gng5	1.62437e-79	0.342449	0.978	0.88	3.0837e-75	FoamyMac1
Tmem251	3.19149e-79	0.338999	0.496	0.252	6.05872e-75	FoamyMac1
Hmgb2	4.09693e-79	-1.34056	0.295	0.485	7.77761e-75	FoamyMac1
Cd180	4.78638e-79	0.252062	0.305	0.122	9.08646e-75	FoamyMac1
Cln3	6.67727e-79	0.268252	0.348	0.148	1.26761e-74	FoamyMac1
Rps19	1.23783e-78	-0.464349	0.996	0.974	2.34989e-74	FoamyMac1
Rpl27a	1.40451e-78	-0.640549	0.972	0.955	2.66632e-74	FoamyMac1
Zfand2a	1.49832e-78	0.260962	0.244	0.087	2.84441e-74	FoamyMac1
Atp6v0a1	3.43497e-78	0.303616	0.35	0.153	6.52096e-74	FoamyMac1
Sirt2	4.36825e-78	0.366233	0.611	0.345	8.29268e-74	FoamyMac1
Nfkbiz	2.37892e-77	-1.15896	0.148	0.357	4.51614e-73	FoamyMac1
Slamf8	2.96155e-77	0.343554	0.218	0.074	5.62221e-73	FoamyMac1
Rpl36a	4.06283e-77	-0.51398	0.948	0.929	7.71287e-73	FoamyMac1
Sptssa	4.70362e-77	0.410035	0.791	0.528	8.92936e-73	FoamyMac1
Atp5g1	5.02444e-77	0.416083	0.906	0.699	9.5384e-73	FoamyMac1
Ly6e	6.05567e-77	-1.08859	0.546	0.683	1.14961e-72	FoamyMac1
Nrp2	6.46021e-77	0.279209	0.328	0.139	1.22641e-72	FoamyMac1
Bnip3l	1.0222e-76	0.375251	0.635	0.379	1.94054e-72	FoamyMac1
Rpl32	1.49273e-76	-0.443273	0.996	0.974	2.83381e-72	FoamyMac1
Rpl3	1.6127e-76	-0.469642	0.983	0.94	3.06154e-72	FoamyMac1
Samsn1	1.71635e-76	-1.41197	0.133	0.338	3.25832e-72	FoamyMac1
Matk	1.79449e-76	0.270525	0.264	0.1	3.40666e-72	FoamyMac1
Anxa3	1.91937e-76	0.32339	0.6	0.325	3.64372e-72	FoamyMac1
Rap2a	2.41632e-76	0.297037	0.366	0.164	4.58714e-72	FoamyMac1
Asna1	2.50885e-76	0.318011	0.51	0.265	4.76279e-72	FoamyMac1
Tpi1	2.79216e-76	0.444764	0.7	0.432	5.30064e-72	FoamyMac1
Mien1	2.90722e-76	0.364169	0.726	0.455	5.51907e-72	FoamyMac1
Lamtor5	3.4796e-76	0.375082	0.768	0.505	6.60568e-72	FoamyMac1
Ctnnb1	4.23721e-76	0.342488	0.509	0.265	8.04393e-72	FoamyMac1
Knop1	5.21391e-76	0.341986	0.401	0.188	9.89808e-72	FoamyMac1
Sh3glb1	6.43958e-76	0.432052	0.882	0.68	1.22249e-71	FoamyMac1
Tpd52	9.36133e-76	0.299843	0.861	0.573	1.77716e-71	FoamyMac1
Clta	9.50996e-76	0.371671	0.958	0.804	1.80537e-71	FoamyMac1
Htr2b	1.29895e-75	0.252347	0.136	0.034	2.46592e-71	FoamyMac1
Mfsd1	1.45382e-75	0.34436	0.505	0.262	2.75993e-71	FoamyMac1
Blvrb	3.15744e-75	0.345807	0.711	0.417	5.99409e-71	FoamyMac1
Slc31a2	4.46613e-75	0.256798	0.345	0.15	8.47851e-71	FoamyMac1
Ccnd3	4.46814e-75	-0.917796	0.143	0.344	8.48233e-71	FoamyMac1
Klf2	6.06662e-75	-1.32061	0.239	0.436	1.15169e-70	FoamyMac1
Psmd8	8.64948e-75	0.443287	0.808	0.559	1.64202e-70	FoamyMac1
Rpl6	1.17443e-74	-0.409979	0.988	0.967	2.22954e-70	FoamyMac1
Gm2a	3.22943e-74	0.313584	0.872	0.586	6.13076e-70	FoamyMac1
Nipsnap3b	3.29224e-74	0.30575	0.486	0.249	6.24999e-70	FoamyMac1
Oxct1	3.60196e-74	0.311224	0.453	0.223	6.83797e-70	FoamyMac1
Ndufb8	3.65587e-74	0.429641	0.867	0.646	6.94031e-70	FoamyMac1
Gnpda1	3.84358e-74	0.279689	0.327	0.14	7.29666e-70	FoamyMac1
Pla2g15	8.12772e-74	0.285081	0.386	0.177	1.54297e-69	FoamyMac1
Slc6a6	1.00191e-73	0.356405	0.658	0.39	1.90202e-69	FoamyMac1
AB124611	1.71444e-73	0.373558	0.684	0.421	3.2547e-69	FoamyMac1
St3gal6	3.42114e-73	-0.701536	0.016	0.199	6.49469e-69	FoamyMac1
Fcgr1	3.44707e-73	0.299392	0.522	0.27	6.54391e-69	FoamyMac1
Rps10	4.97033e-73	-0.514806	0.977	0.953	9.43567e-69	FoamyMac1
Eef1a1	6.50649e-73	-0.389991	0.992	0.973	1.23519e-68	FoamyMac1
Asah1	7.0672e-73	0.344973	0.753	0.472	1.34164e-68	FoamyMac1
Snx3	1.54309e-72	0.377427	0.875	0.665	2.92941e-68	FoamyMac1
Bcl2a1b	4.20726e-72	0.345402	0.84	0.578	7.98707e-68	FoamyMac1
Plbd2	8.06445e-72	0.295655	0.467	0.237	1.53095e-67	FoamyMac1
Atp6ap1	8.2763e-72	0.343485	0.725	0.44	1.57117e-67	FoamyMac1
B4galt5	1.51865e-71	0.328968	0.408	0.196	2.88301e-67	FoamyMac1
Bola2	1.73928e-71	0.375035	0.825	0.583	3.30185e-67	FoamyMac1
Mlf2	6.12279e-70	0.351861	0.719	0.449	1.16235e-65	FoamyMac1
M6pr	6.48871e-70	0.374156	0.74	0.472	1.23182e-65	FoamyMac1
Pik3r5	1.06328e-69	0.259698	0.33	0.145	2.01852e-65	FoamyMac1
Igsf6	1.09425e-69	0.29808	0.419	0.204	2.07733e-65	FoamyMac1
Uqcrq	1.66226e-69	0.368797	0.912	0.73	3.15564e-65	FoamyMac1
Actn4	1.80279e-69	0.294345	0.499	0.263	3.42242e-65	FoamyMac1
Plekhf2	4.14039e-69	0.268664	0.356	0.162	7.86012e-65	FoamyMac1
Timm8b	5.20845e-69	0.349239	0.585	0.34	9.88772e-65	FoamyMac1
Pgd	5.40622e-69	0.302937	0.54	0.291	1.02632e-64	FoamyMac1
Timm13	5.99958e-69	0.371796	0.797	0.568	1.13896e-64	FoamyMac1
Eif1	6.52976e-69	-0.392307	0.991	0.981	1.23961e-64	FoamyMac1
Rpl27	1.02655e-68	-0.561058	0.978	0.945	1.9488e-64	FoamyMac1
Timm10	2.02146e-68	0.253715	0.286	0.119	3.83754e-64	FoamyMac1
Plgrkt	3.80753e-68	0.31518	0.444	0.224	7.22821e-64	FoamyMac1
Ltb	4.12073e-68	-1.28757	0.009	0.175	7.8228e-64	FoamyMac1
Scarb2	9.62004e-68	0.342539	0.535	0.301	1.82627e-63	FoamyMac1
Mcee	1.42552e-67	0.285823	0.398	0.193	2.70621e-63	FoamyMac1
Aif1	1.513e-67	0.394892	0.756	0.472	2.87228e-63	FoamyMac1
Canx	2.19277e-67	0.351183	0.695	0.429	4.16275e-63	FoamyMac1
Btg1	2.22512e-67	-1.02826	0.735	0.784	4.22416e-63	FoamyMac1
Plin3	3.70559e-67	0.277471	0.395	0.193	7.03469e-63	FoamyMac1
Fcgr3	4.20557e-67	0.288292	0.882	0.544	7.98385e-63	FoamyMac1
Card19	4.93254e-67	0.41339	0.809	0.563	9.36394e-63	FoamyMac1
Pdia6	5.47203e-67	0.498599	0.674	0.437	1.03881e-62	FoamyMac1
Surf4	7.64154e-67	0.305563	0.545	0.305	1.45067e-62	FoamyMac1
Myo1f	1.33398e-66	0.279338	0.526	0.283	2.53243e-62	FoamyMac1
Ddx5	4.20849e-66	-0.607148	0.866	0.839	7.98941e-62	FoamyMac1
Slc8b1	3.02385e-65	0.27186	0.303	0.133	5.74048e-61	FoamyMac1
Sdc1	4.81606e-65	0.277563	0.15	0.045	9.14281e-61	FoamyMac1
Ifitm3	5.91651e-65	-1.46965	0.626	0.672	1.12319e-60	FoamyMac1
Ptafr	1.42347e-64	0.252816	0.509	0.274	2.70232e-60	FoamyMac1
Mtpn	1.45636e-64	0.302275	0.661	0.402	2.76476e-60	FoamyMac1
Rps20	1.48181e-64	-0.479885	0.976	0.944	2.81307e-60	FoamyMac1
Ap1s1	1.74276e-64	0.291529	0.517	0.282	3.30845e-60	FoamyMac1
Daglb	2.70374e-64	0.296365	0.437	0.224	5.13279e-60	FoamyMac1
Ptma	4.88463e-64	-0.548744	0.96	0.932	9.27299e-60	FoamyMac1
Ube2a	5.63938e-64	0.32664	0.634	0.384	1.07058e-59	FoamyMac1
Fundc2	6.46348e-64	0.276424	0.57	0.324	1.22703e-59	FoamyMac1
5031439G07Rik	6.58479e-64	0.29664	0.436	0.226	1.25006e-59	FoamyMac1
Pnrc1	7.29217e-64	-0.923412	0.523	0.619	1.38435e-59	FoamyMac1
Rpl30	8.01854e-64	-0.497377	0.969	0.94	1.52224e-59	FoamyMac1
Rps29	8.18153e-64	-0.347273	0.999	0.995	1.55318e-59	FoamyMac1
Adssl1	8.51482e-64	0.27388	0.366	0.176	1.61645e-59	FoamyMac1
Mrpl17	1.03854e-63	0.273123	0.551	0.308	1.97157e-59	FoamyMac1
Ube2l3	1.56456e-63	0.321685	0.729	0.464	2.97015e-59	FoamyMac1
Tmem165	4.19771e-63	0.2911	0.451	0.238	7.96893e-59	FoamyMac1
1500011K16Rik	6.90118e-63	0.261385	0.539	0.294	1.31012e-58	FoamyMac1
Bax	9.7263e-63	0.365443	0.849	0.603	1.84644e-58	FoamyMac1
Cd9	1.05091e-62	0.252376	0.816	0.532	1.99505e-58	FoamyMac1
Txndc17	1.60032e-62	0.331314	0.822	0.587	3.03805e-58	FoamyMac1
Fam50a	1.67361e-62	0.284493	0.43	0.225	3.17718e-58	FoamyMac1
Rpl22	3.16456e-62	-0.457155	0.947	0.908	6.0076e-58	FoamyMac1
Cd81	4.40441e-62	-1.25845	0.414	0.525	8.36133e-58	FoamyMac1
Ndufc1	4.51462e-62	0.350561	0.782	0.554	8.57055e-58	FoamyMac1
Naa50	1.343e-61	0.305939	0.507	0.283	2.54955e-57	FoamyMac1
Ptms	4.69807e-61	0.33268	0.845	0.577	8.91881e-57	FoamyMac1
Coa3	5.34231e-61	0.309039	0.631	0.382	1.01418e-56	FoamyMac1
Vti1b	6.70798e-61	0.2688	0.557	0.317	1.27344e-56	FoamyMac1
Lrrc25	7.13294e-61	0.281449	0.634	0.374	1.35412e-56	FoamyMac1
H2-Q7	1.91232e-60	-1.06243	0.072	0.247	3.63035e-56	FoamyMac1
Vapb	2.57425e-60	0.263905	0.514	0.287	4.88697e-56	FoamyMac1
Rplp2	3.57781e-60	-0.420426	0.995	0.978	6.79211e-56	FoamyMac1
Lgals9	4.00083e-60	0.302237	0.462	0.248	7.59518e-56	FoamyMac1
Atp5k	4.24957e-60	0.377736	0.899	0.718	8.06738e-56	FoamyMac1
Hpcal1	9.64256e-60	0.279243	0.604	0.363	1.83054e-55	FoamyMac1
Rab3il1	1.38679e-59	0.269955	0.501	0.272	2.63267e-55	FoamyMac1
Cib1	2.81715e-59	0.278636	0.531	0.302	5.34808e-55	FoamyMac1
Lrpap1	4.3065e-59	0.435887	0.52	0.308	8.17546e-55	FoamyMac1
Uqcr11	4.34457e-59	0.320811	0.912	0.722	8.24773e-55	FoamyMac1
Pkm	5.51579e-59	0.414763	0.891	0.697	1.04712e-54	FoamyMac1
Plaur	5.87118e-59	0.287336	0.559	0.319	1.11458e-54	FoamyMac1
Fcer1g	5.9422e-59	0.357119	0.999	0.785	1.12807e-54	FoamyMac1
Cers2	8.68026e-59	0.28854	0.57	0.34	1.64786e-54	FoamyMac1
Mydgf	1.24767e-58	0.333708	0.599	0.362	2.36858e-54	FoamyMac1
Vps35	1.32584e-58	0.279482	0.456	0.246	2.51698e-54	FoamyMac1
Anxa2	3.02653e-58	0.403224	0.869	0.662	5.74557e-54	FoamyMac1
Chmp4b	5.3242e-58	0.323448	0.89	0.678	1.01075e-53	FoamyMac1
Rps21	9.36255e-58	-0.461915	0.984	0.956	1.77739e-53	FoamyMac1
Limd2	1.01629e-57	-0.965335	0.387	0.506	1.92933e-53	FoamyMac1
P4hb	1.0657e-57	0.300923	0.633	0.385	2.02312e-53	FoamyMac1
Ifi27l2a	1.11329e-57	-1.35438	0.564	0.664	2.11347e-53	FoamyMac1
Mgl2	1.12087e-57	-1.23165	0.018	0.169	2.12786e-53	FoamyMac1
Tmem160	1.3395e-57	0.32853	0.827	0.6	2.54291e-53	FoamyMac1
Phlda1	1.46666e-57	-0.985805	0.117	0.292	2.78431e-53	FoamyMac1
Trappc1	2.32114e-57	0.25853	0.534	0.303	4.40646e-53	FoamyMac1
Rps8	2.52977e-57	-0.333013	0.994	0.968	4.80251e-53	FoamyMac1
Tmem9b	5.0367e-57	0.277965	0.593	0.358	9.56167e-53	FoamyMac1
H2afz	6.53352e-57	-0.847028	0.86	0.818	1.24032e-52	FoamyMac1
Thbs1	1.06163e-56	0.578688	0.246	0.105	2.0154e-52	FoamyMac1
Mrpl20	1.19908e-56	0.298295	0.698	0.449	2.27634e-52	FoamyMac1
C1qb	1.66837e-56	0.40264	0.859	0.543	3.16723e-52	FoamyMac1
Cd3g	2.44673e-56	-1.75956	0.002	0.14	4.64487e-52	FoamyMac1
Ptprcap	3.46107e-56	-1.10409	0.003	0.141	6.5705e-52	FoamyMac1
Colgalt1	4.45251e-56	0.261254	0.48	0.267	8.45265e-52	FoamyMac1
Mrpl36	4.47564e-56	0.279834	0.524	0.299	8.49656e-52	FoamyMac1
Eif3f	5.31995e-56	-0.543834	0.843	0.826	1.00994e-51	FoamyMac1
Ifngr2	8.13465e-56	0.272331	0.658	0.409	1.54428e-51	FoamyMac1
Vdac2	3.11403e-55	0.33311	0.783	0.553	5.91167e-51	FoamyMac1
Vps26a	6.75792e-55	0.261209	0.396	0.207	1.28292e-50	FoamyMac1
Ndufab1	9.98025e-55	0.280861	0.649	0.406	1.89465e-50	FoamyMac1
Ube2m	1.59265e-54	0.260977	0.467	0.257	3.02348e-50	FoamyMac1
Cox5a	1.97179e-54	0.333786	0.903	0.713	3.74325e-50	FoamyMac1
Tspo	3.5986e-54	-0.537638	0.875	0.817	6.83158e-50	FoamyMac1
Spcs1	5.09418e-54	0.315139	0.793	0.559	9.6708e-50	FoamyMac1
Vsir	5.53246e-54	0.266397	0.691	0.436	1.05028e-49	FoamyMac1
Cuedc2	1.99998e-53	0.269765	0.599	0.367	3.79675e-49	FoamyMac1
Slamf9	2.31371e-53	-0.944209	0.189	0.351	4.39235e-49	FoamyMac1
Alox5ap	2.35473e-53	-0.8244	0.672	0.665	4.47023e-49	FoamyMac1
Slc39a1	2.79466e-53	0.329143	0.473	0.267	5.30538e-49	FoamyMac1
Edem1	4.28531e-53	0.276567	0.473	0.267	8.13522e-49	FoamyMac1
Gpr132	6.75941e-53	-0.693414	0.085	0.245	1.28321e-48	FoamyMac1
Npy	1.13625e-52	0.595869	0.184	0.07	2.15706e-48	FoamyMac1
Snapc5	2.31462e-52	0.252441	0.617	0.376	4.39407e-48	FoamyMac1
Napa	3.08808e-52	0.264364	0.575	0.348	5.86241e-48	FoamyMac1
Ak2	1.1473e-51	0.259023	0.433	0.238	2.17803e-47	FoamyMac1
Hsbp1	1.27818e-51	0.278909	0.817	0.567	2.4265e-47	FoamyMac1
Coro1b	1.49932e-51	0.305397	0.719	0.481	2.8463e-47	FoamyMac1
Eif4a1	1.65751e-51	0.405469	0.946	0.785	3.14661e-47	FoamyMac1
Sdhb	2.30874e-51	0.313535	0.797	0.569	4.38291e-47	FoamyMac1
Cx3cr1	5.74988e-51	-0.751129	0.1	0.267	1.09156e-46	FoamyMac1
St13	6.94801e-51	0.260721	0.703	0.463	1.31901e-46	FoamyMac1
Cd3d	3.13303e-50	-1.33693	0.007	0.134	5.94774e-46	FoamyMac1
Ifitm2	3.75059e-50	-1.05047	0.84	0.758	7.12012e-46	FoamyMac1
Sub1	3.8974e-50	-0.737261	0.858	0.817	7.39883e-46	FoamyMac1
Rac2	1.16193e-49	-0.847175	0.706	0.704	2.20581e-45	FoamyMac1
Ndufa4	1.19929e-49	0.286346	0.891	0.702	2.27673e-45	FoamyMac1
Aurkaip1	1.88139e-49	0.256767	0.7	0.465	3.57164e-45	FoamyMac1
Tbcb	2.61161e-49	0.284765	0.653	0.426	4.95787e-45	FoamyMac1
Ccnd1	2.8702e-49	-0.581075	0.055	0.202	5.44879e-45	FoamyMac1
Mfge8	3.7318e-49	1.77644	0.336	0.188	7.08446e-45	FoamyMac1
Hsp90b1	5.05604e-49	0.356008	0.788	0.567	9.59839e-45	FoamyMac1
Rnf7	5.31593e-49	0.254563	0.715	0.485	1.00918e-44	FoamyMac1
Pabpc1	5.91609e-49	-0.577428	0.837	0.812	1.12311e-44	FoamyMac1
Spn	1.89955e-48	-0.582467	0.028	0.163	3.6061e-44	FoamyMac1
Ifitm6	2.17233e-48	-1.0231	0.033	0.171	4.12395e-44	FoamyMac1
Cd48	2.37305e-48	0.385951	0.715	0.488	4.50501e-44	FoamyMac1
Mef2c	5.03468e-48	-0.723538	0.175	0.329	9.55784e-44	FoamyMac1
Arhgdib	7.77412e-48	-0.544414	0.83	0.786	1.47584e-43	FoamyMac1
Ptpn18	1.03558e-47	-0.620017	0.777	0.749	1.96594e-43	FoamyMac1
Spcs2	1.1345e-47	0.298402	0.75	0.535	2.15374e-43	FoamyMac1
Cd3e	1.54085e-47	-1.0958	0.003	0.122	2.92515e-43	FoamyMac1
Eef2	2.425e-47	-0.451385	0.908	0.878	4.60362e-43	FoamyMac1
S100a4	4.55859e-47	-0.838506	0.509	0.617	8.65404e-43	FoamyMac1
Rpl19	5.26316e-47	-0.371483	0.996	0.967	9.99158e-43	FoamyMac1
Gdf3	1.21814e-46	0.422068	0.154	0.057	2.31252e-42	FoamyMac1
1110008F13Rik	1.48565e-46	0.257949	0.75	0.518	2.82037e-42	FoamyMac1
Lamtor2	2.70143e-46	0.282014	0.781	0.564	5.1284e-42	FoamyMac1
AW112010	3.38623e-46	-1.54033	0.121	0.269	6.42843e-42	FoamyMac1
Dnajb11	3.77861e-46	0.291676	0.563	0.354	7.17332e-42	FoamyMac1
2010107E04Rik	4.76894e-46	0.278894	0.919	0.749	9.05336e-42	FoamyMac1
Hspa8	5.65386e-46	-0.383447	0.965	0.92	1.07333e-41	FoamyMac1
Tmed3	8.96251e-46	0.261043	0.644	0.424	1.70144e-41	FoamyMac1
Rab5c	1.06903e-45	0.263873	0.732	0.505	2.02944e-41	FoamyMac1
Itgb2	1.16143e-45	0.281066	0.718	0.482	2.20486e-41	FoamyMac1
S100a11	1.2e-45	-1.05241	0.794	0.776	2.27808e-41	FoamyMac1
Rps25	1.74213e-45	-0.291999	0.99	0.972	3.30725e-41	FoamyMac1
H3f3b	2.19223e-45	-0.372453	0.983	0.969	4.16173e-41	FoamyMac1
Jund	5.62666e-45	-0.667628	0.821	0.814	1.06817e-40	FoamyMac1
Selplg	7.80244e-45	-0.826589	0.583	0.607	1.48122e-40	FoamyMac1
Cd53	1.10926e-44	0.273114	0.908	0.711	2.10582e-40	FoamyMac1
Cox6b1	2.32942e-44	0.255097	0.966	0.872	4.42218e-40	FoamyMac1
Cox7a2l	2.57266e-44	-0.497278	0.794	0.784	4.88394e-40	FoamyMac1
C1qc	2.8785e-44	0.280026	0.829	0.514	5.46455e-40	FoamyMac1
Apobec3	7.47261e-44	-0.608045	0.111	0.254	1.4186e-39	FoamyMac1
Thy1	8.17332e-44	-1.1142	0.014	0.131	1.55162e-39	FoamyMac1
Rpl5	8.75694e-44	-0.471581	0.885	0.841	1.66242e-39	FoamyMac1
Hspe1	8.99945e-44	0.279395	0.832	0.634	1.70846e-39	FoamyMac1
S100a6	1.39918e-43	-0.697803	0.761	0.797	2.6562e-39	FoamyMac1
Capzb	2.53541e-43	0.274272	0.932	0.793	4.81322e-39	FoamyMac1
Nr4a1	2.97233e-43	-1.01285	0.337	0.46	5.64266e-39	FoamyMac1
Apoe	5.23678e-43	1.35875	0.523	0.398	9.9415e-39	FoamyMac1
Lat	5.76401e-43	-1.15436	0.017	0.134	1.09424e-38	FoamyMac1
Reep5	9.79143e-43	0.273238	0.879	0.684	1.8588e-38	FoamyMac1
Romo1	1.08126e-42	0.265016	0.806	0.601	2.05266e-38	FoamyMac1
Ifngr1	1.7366e-42	-0.7947	0.571	0.608	3.29677e-38	FoamyMac1
Nt5dc2	1.91747e-42	0.255281	0.22	0.101	3.64012e-38	FoamyMac1
Rrbp1	3.40935e-42	0.27697	0.819	0.59	6.47232e-38	FoamyMac1
Nfkbid	6.28526e-42	-0.766053	0.125	0.267	1.19319e-37	FoamyMac1
Rpl23	6.35906e-42	-0.305632	0.996	0.974	1.2072e-37	FoamyMac1
Usmg5	1.61765e-41	0.276656	0.911	0.731	3.07095e-37	FoamyMac1
Il1b	1.71866e-41	-1.72277	0.229	0.367	3.2627e-37	FoamyMac1
2021-09-01	2.4041e-41	-0.731297	0.011	0.121	4.56394e-37	FoamyMac1
Srp14	4.03407e-41	0.260142	0.835	0.641	7.65828e-37	FoamyMac1
Ssr4	7.14322e-41	0.261931	0.846	0.653	1.35607e-36	FoamyMac1
H2-K1	7.66049e-41	-0.665742	0.897	0.838	1.45427e-36	FoamyMac1
Cox5b	9.00441e-41	0.26325	0.92	0.767	1.7094e-36	FoamyMac1
Pdpn	1.17656e-40	0.412951	0.178	0.078	2.23359e-36	FoamyMac1
Gpx4	1.37186e-40	0.255477	0.903	0.766	2.60434e-36	FoamyMac1
Tgfb1	1.38458e-40	0.258631	0.812	0.608	2.62849e-36	FoamyMac1
Pdcd4	1.38983e-40	-0.770316	0.086	0.218	2.63846e-36	FoamyMac1
Klrd1	1.48266e-40	-0.772865	0.004	0.107	2.81467e-36	FoamyMac1
Plac8	5.79127e-40	-2.11413	0.113	0.248	1.09941e-35	FoamyMac1
H3f3a	1.22573e-39	-0.430163	0.958	0.912	2.32692e-35	FoamyMac1
Cytip	1.78699e-39	-0.899396	0.261	0.379	3.39242e-35	FoamyMac1
Ecm1	1.81833e-39	0.26289	0.438	0.258	3.45192e-35	FoamyMac1
Vapa	2.0424e-39	0.269988	0.729	0.53	3.87728e-35	FoamyMac1
Ccr2	3.9143e-39	-0.810195	0.093	0.228	7.4309e-35	FoamyMac1
Ndufa12	4.72179e-39	0.253357	0.668	0.455	8.96384e-35	FoamyMac1
Kdm6b	9.62025e-39	-0.91376	0.247	0.377	1.82631e-34	FoamyMac1
Rbm39	1.32322e-38	-0.463014	0.814	0.79	2.512e-34	FoamyMac1
Traf1	1.72487e-38	-0.677672	0.088	0.219	3.27449e-34	FoamyMac1
Ets1	2.26115e-38	-0.605233	0.014	0.119	4.29257e-34	FoamyMac1
H2-Q6	2.91886e-38	-0.463825	0.009	0.111	5.54116e-34	FoamyMac1
Snrpg	8.0749e-38	-0.490168	0.819	0.782	1.53294e-33	FoamyMac1
Eif3e	8.70447e-38	-0.627297	0.544	0.583	1.65246e-33	FoamyMac1
Vim	1.52896e-37	0.353885	0.948	0.802	2.90257e-33	FoamyMac1
Pgam1	1.83657e-37	0.446851	0.451	0.298	3.48654e-33	FoamyMac1
Lifr	4.42733e-37	-0.377817	0.02	0.126	8.40484e-33	FoamyMac1
Fxyd5	4.89717e-37	-0.503751	0.928	0.865	9.29679e-33	FoamyMac1
Rrad	5.9061e-37	-0.703431	0.068	0.192	1.12121e-32	FoamyMac1
Rbx1	6.86982e-37	0.2546	0.879	0.693	1.30417e-32	FoamyMac1
Pxdc1	6.95305e-37	-0.599112	0.067	0.19	1.31997e-32	FoamyMac1
Rpl28	2.11507e-36	-0.338484	0.973	0.951	4.01524e-32	FoamyMac1
Avpi1	2.13422e-36	-0.604021	0.099	0.227	4.05161e-32	FoamyMac1
Cd86	3.07888e-36	-0.560168	0.151	0.286	5.84495e-32	FoamyMac1
Tuba1a	5.23944e-36	-0.961142	0.268	0.381	9.94656e-32	FoamyMac1
Spint2	5.24782e-36	-0.515604	0.017	0.117	9.96246e-32	FoamyMac1
Herpud1	5.65426e-36	-0.622864	0.19	0.319	1.0734e-31	FoamyMac1
Fmnl1	6.65776e-36	-0.550657	0.161	0.292	1.26391e-31	FoamyMac1
Hpgd	1.43027e-35	-0.520488	0.036	0.147	2.71523e-31	FoamyMac1
Malat1	3.72515e-35	-0.348	0.97	0.983	7.07183e-31	FoamyMac1
Naca	4.42381e-35	-0.349781	0.932	0.878	8.39816e-31	FoamyMac1
Vasp	9.00704e-35	-0.702505	0.448	0.512	1.7099e-30	FoamyMac1
Mpc1	9.52019e-35	0.410677	0.512	0.358	1.80731e-30	FoamyMac1
Ptprc	1.93489e-34	-0.700696	0.522	0.562	3.6732e-30	FoamyMac1
Rpl38	4.15295e-34	-0.344832	0.988	0.973	7.88396e-30	FoamyMac1
Il1r2	4.18295e-34	-0.878644	0.01	0.103	7.94092e-30	FoamyMac1
Vps37b	4.63231e-34	-1.24673	0.162	0.279	8.79398e-30	FoamyMac1
Cst3	5.00068e-34	-0.736105	0.996	0.917	9.49328e-30	FoamyMac1
Hmgb1	5.00452e-34	-0.716212	0.685	0.678	9.50059e-30	FoamyMac1
Pde4b	5.17023e-34	-0.607419	0.144	0.267	9.81517e-30	FoamyMac1
Lbr	1.40127e-33	-0.439823	0.038	0.143	2.66017e-29	FoamyMac1
Btf3	3.09628e-33	-0.394851	0.874	0.819	5.87797e-29	FoamyMac1
Ybx1	5.17668e-33	0.251352	0.954	0.866	9.82742e-29	FoamyMac1
Eef1b2	1.54685e-32	-0.499414	0.819	0.765	2.93655e-28	FoamyMac1
Psmb8	2.20641e-32	-0.623359	0.753	0.703	4.18865e-28	FoamyMac1
Arid5a	3.55516e-32	-0.508074	0.084	0.197	6.74911e-28	FoamyMac1
Sema4a	4.86653e-32	-0.432842	0.05	0.155	9.23863e-28	FoamyMac1
Egr1	9.24222e-32	-0.981237	0.145	0.26	1.75454e-27	FoamyMac1
H2afv	1.24473e-31	-0.761378	0.361	0.44	2.36299e-27	FoamyMac1
Rnase6	1.46352e-31	-0.355443	0.02	0.112	2.77834e-27	FoamyMac1
Zfp36l1	2.65493e-31	-0.818732	0.322	0.418	5.04011e-27	FoamyMac1
Srsf5	2.67392e-31	-0.606813	0.634	0.636	5.07617e-27	FoamyMac1
Rpl15	4.81668e-31	-0.480941	0.927	0.887	9.14399e-27	FoamyMac1
Rps26	1.76074e-30	-0.317349	0.983	0.951	3.34259e-26	FoamyMac1
Cfh	1.76383e-30	-0.744966	0.114	0.226	3.34845e-26	FoamyMac1
AA467197	2.40409e-30	-1.11122	0.123	0.235	4.56393e-26	FoamyMac1
4930523C07Rik	2.40438e-30	-0.503952	0.069	0.175	4.56447e-26	FoamyMac1
Rpl12	4.04024e-30	-0.502786	0.949	0.897	7.67e-26	FoamyMac1
Ssh2	4.93429e-30	-0.517305	0.1	0.213	9.36726e-26	FoamyMac1
Ifitm1	5.01133e-30	-1.82662	0.026	0.118	9.51352e-26	FoamyMac1
Manf	8.83438e-30	0.299301	0.67	0.482	1.67712e-25	FoamyMac1
Siglece	9.97082e-30	-0.328062	0.017	0.103	1.89286e-25	FoamyMac1
Rps12	1.268e-29	-0.303869	0.982	0.957	2.40716e-25	FoamyMac1
Ly6a	3.64025e-29	-1.13589	0.15	0.256	6.91065e-25	FoamyMac1
Cdkn1a	1.04943e-28	-0.739861	0.524	0.571	1.99224e-24	FoamyMac1
Fam129a	1.24421e-28	-0.428361	0.102	0.211	2.36201e-24	FoamyMac1
Fcgrt	2.14329e-28	-1.05654	0.227	0.329	4.06883e-24	FoamyMac1
Mcemp1	2.2853e-28	-0.595373	0.033	0.123	4.33841e-24	FoamyMac1
Nr4a3	4.13002e-28	-0.514329	0.046	0.141	7.84042e-24	FoamyMac1
Col14a1	5.42619e-28	-0.370794	0.03	0.118	1.03011e-23	FoamyMac1
Pfdn5	6.34981e-28	-0.285358	0.938	0.891	1.20545e-23	FoamyMac1
Itgb7	1.24773e-27	-0.545192	0.072	0.174	2.3687e-23	FoamyMac1
Igfbp4	5.01066e-27	-0.782168	0.136	0.24	9.51223e-23	FoamyMac1
Grap	6.33655e-27	-0.348754	0.025	0.107	1.20293e-22	FoamyMac1
Ehd1	1.17962e-26	-0.523746	0.139	0.247	2.23939e-22	FoamyMac1
Plbd1	1.31219e-26	-0.64727	0.171	0.279	2.49107e-22	FoamyMac1
Dpysl2	1.34271e-26	-0.58712	0.264	0.361	2.549e-22	FoamyMac1
F13a1	1.62151e-26	-1.1258	0.072	0.168	3.07827e-22	FoamyMac1
Lmnb1	3.12986e-26	-0.675582	0.117	0.222	5.94173e-22	FoamyMac1
Eif3h	3.78986e-26	-0.392345	0.802	0.757	7.19468e-22	FoamyMac1
Dusp5	4.65149e-26	-0.677376	0.133	0.234	8.83039e-22	FoamyMac1
Bcl2	1.49118e-25	-0.587617	0.08	0.175	2.83086e-21	FoamyMac1
Fgfr1	2.7951e-25	-0.323098	0.026	0.106	5.30621e-21	FoamyMac1
Ubald2	5.83394e-25	-0.619601	0.362	0.431	1.10752e-20	FoamyMac1
Dennd4a	7.77089e-25	-0.544879	0.143	0.243	1.47522e-20	FoamyMac1
Rpl7a	1.7176e-24	-0.271752	0.938	0.881	3.2607e-20	FoamyMac1
Stap1	1.90208e-24	-0.510944	0.136	0.235	3.6109e-20	FoamyMac1
Rps28	2.3022e-24	-0.261178	0.994	0.977	4.37049e-20	FoamyMac1
Sumo2	2.94846e-24	-0.557664	0.485	0.539	5.59735e-20	FoamyMac1
Dusp2	3.34443e-24	-0.69319	0.152	0.251	6.34907e-20	FoamyMac1
Gm26740	5.06873e-24	-0.545222	0.113	0.209	9.62247e-20	FoamyMac1
D16Ertd472e	5.48747e-24	-0.420119	0.031	0.109	1.04174e-19	FoamyMac1
1700025G04Rik	9.11812e-24	-0.31441	0.06	0.149	1.73098e-19	FoamyMac1
2021-09-06	9.29317e-24	-0.359856	0.038	0.118	1.76421e-19	FoamyMac1
Slc38a2	9.83967e-24	-0.574869	0.371	0.448	1.86796e-19	FoamyMac1
Cxcl2	9.96874e-24	-1.46613	0.265	0.36	1.89247e-19	FoamyMac1
Clec10a	1.07218e-23	-0.736643	0.046	0.129	2.03543e-19	FoamyMac1
Uqcrh	1.15798e-23	-0.307421	0.915	0.856	2.19831e-19	FoamyMac1
Cbr2	1.26841e-23	-1.07179	0.065	0.15	2.40796e-19	FoamyMac1
Rel	1.73361e-23	-0.660617	0.254	0.341	3.29108e-19	FoamyMac1
Nrm	2.02283e-23	-0.302178	0.047	0.13	3.84013e-19	FoamyMac1
Socs3	2.09524e-23	-0.774324	0.326	0.402	3.9776e-19	FoamyMac1
Fcrls	2.53973e-23	-0.877081	0.214	0.311	4.82142e-19	FoamyMac1
Txnip	1.51155e-22	-0.688001	0.146	0.238	2.86952e-18	FoamyMac1
Pmepa1	3.28023e-22	-0.545917	0.145	0.238	6.22719e-18	FoamyMac1
Adrb2	3.61861e-22	-0.377869	0.045	0.125	6.86957e-18	FoamyMac1
Mt1	4.2006e-22	-0.416977	0.916	0.653	7.97441e-18	FoamyMac1
H2-Q4	4.67889e-22	-0.448668	0.09	0.179	8.8824e-18	FoamyMac1
Tnfsf9	7.99842e-22	-0.421399	0.039	0.116	1.51842e-17	FoamyMac1
Zfp36	1.13117e-21	-0.747926	0.466	0.495	2.14741e-17	FoamyMac1
Dusp1	1.21756e-21	-0.636009	0.621	0.636	2.31141e-17	FoamyMac1
Psip1	1.33668e-21	-0.347498	0.054	0.135	2.53755e-17	FoamyMac1
Nr4a2	2.71364e-21	-0.584745	0.143	0.235	5.15158e-17	FoamyMac1
Ccl5	2.93125e-21	-3.50702	0.063	0.142	5.56468e-17	FoamyMac1
Cbfa2t3	3.38933e-21	-0.328322	0.045	0.122	6.43431e-17	FoamyMac1
Itgal	3.48354e-21	-0.618937	0.05	0.127	6.61315e-17	FoamyMac1
Ankrd44	4.59567e-21	-0.443409	0.122	0.209	8.72442e-17	FoamyMac1
Ltc4s	4.66916e-21	-0.761705	0.068	0.149	8.86394e-17	FoamyMac1
Fxyd2	4.7847e-21	-0.532892	0.043	0.118	9.08327e-17	FoamyMac1
Ptpn22	1.31619e-20	-0.563245	0.056	0.133	2.49865e-16	FoamyMac1
C4b	1.5365e-20	-0.846744	0.073	0.152	2.91689e-16	FoamyMac1
Ccl12	1.78018e-20	-1.56398	0.099	0.181	3.3795e-16	FoamyMac1
Clec4n	2.00116e-20	0.308363	0.303	0.194	3.799e-16	FoamyMac1
Mndal	3.34213e-20	-0.504779	0.145	0.23	6.3447e-16	FoamyMac1
Nap1l1	3.58171e-20	-0.501454	0.482	0.495	6.79952e-16	FoamyMac1
Cd82	7.74212e-20	-0.660283	0.201	0.281	1.46976e-15	FoamyMac1
Npm1	9.17479e-20	-0.417133	0.814	0.743	1.74174e-15	FoamyMac1
Pdlim1	1.4969e-19	-0.392204	0.117	0.202	2.84171e-15	FoamyMac1
Nfkb1	1.54947e-19	-0.488496	0.241	0.317	2.94151e-15	FoamyMac1
Cks2	1.60385e-19	-0.696815	0.143	0.227	3.04475e-15	FoamyMac1
Tap1	1.64377e-19	-0.396017	0.117	0.199	3.12053e-15	FoamyMac1
Il21r	4.09103e-19	-0.394713	0.098	0.18	7.76642e-15	FoamyMac1
Cnn2	4.1184e-19	-0.561313	0.521	0.532	7.81837e-15	FoamyMac1
Hivep2	7.46396e-19	-0.376831	0.085	0.163	1.41696e-14	FoamyMac1
Dbi	7.68792e-19	-0.332195	0.833	0.645	1.45947e-14	FoamyMac1
Add3	8.27497e-19	-0.304291	0.046	0.117	1.57092e-14	FoamyMac1
Ifi203	1.89994e-18	-0.487707	0.126	0.205	3.60684e-14	FoamyMac1
Cnbp	2.00039e-18	-0.436128	0.683	0.655	3.79754e-14	FoamyMac1
Hnrnpa1	2.28702e-18	-0.534924	0.389	0.435	4.34168e-14	FoamyMac1
Clk1	2.8295e-18	-0.510994	0.299	0.369	5.37152e-14	FoamyMac1
Tppp3	3.68051e-18	-0.639487	0.194	0.283	6.98708e-14	FoamyMac1
Arhgap15	4.39608e-18	-0.343097	0.073	0.148	8.34552e-14	FoamyMac1
Phf11b	6.53931e-18	-0.435531	0.131	0.21	1.24142e-13	FoamyMac1
Rcsd1	9.78717e-18	-0.328783	0.074	0.148	1.858e-13	FoamyMac1
Csrnp1	1.37375e-17	-0.526366	0.245	0.32	2.60793e-13	FoamyMac1
Epsti1	1.94454e-17	-0.583004	0.23	0.3	3.69151e-13	FoamyMac1
Cdkn1b	2.44272e-17	-0.35996	0.062	0.132	4.63727e-13	FoamyMac1
Cirbp	2.93385e-17	-0.531805	0.251	0.322	5.56963e-13	FoamyMac1
Vgll4	3.28957e-17	-0.41828	0.078	0.15	6.24491e-13	FoamyMac1
Akap13	3.82094e-17	-0.531116	0.436	0.471	7.25367e-13	FoamyMac1
Ppp1r15a	4.8998e-17	-0.54235	0.308	0.375	9.30178e-13	FoamyMac1
mt-Atp6	5.21132e-17	-0.301317	0.633	0.723	9.89317e-13	FoamyMac1
Irf1	7.17108e-17	-0.383758	0.084	0.159	1.36136e-12	FoamyMac1
Rogdi	7.54457e-17	-0.420705	0.078	0.149	1.43226e-12	FoamyMac1
Mbnl1	1.06879e-16	-0.525566	0.493	0.509	2.02899e-12	FoamyMac1
Hsp90ab1	1.63477e-16	-0.291648	0.927	0.852	3.10345e-12	FoamyMac1
Cited2	1.80649e-16	-0.689485	0.292	0.349	3.42944e-12	FoamyMac1
Clic1	2.32815e-16	-0.262147	0.901	0.832	4.41975e-12	FoamyMac1
Smc4	3.00668e-16	-0.45306	0.118	0.192	5.70788e-12	FoamyMac1
Gpr183	3.48608e-16	-0.394838	0.086	0.156	6.61797e-12	FoamyMac1
Glipr2	3.67792e-16	-0.396727	0.056	0.122	6.98216e-12	FoamyMac1
Clec4a1	3.90883e-16	-0.530423	0.198	0.273	7.42052e-12	FoamyMac1
Pglyrp1	4.38403e-16	-0.876027	0.065	0.132	8.32265e-12	FoamyMac1
Tnip3	4.43586e-16	-0.349551	0.05	0.114	8.42104e-12	FoamyMac1
Smagp	4.46806e-16	-0.410004	0.174	0.249	8.48217e-12	FoamyMac1
Ubc	8.41197e-16	-0.432357	0.866	0.805	1.59693e-11	FoamyMac1
Csf3r	1.18741e-15	-0.269174	0.17	0.096	2.25417e-11	FoamyMac1
Sp100	1.97145e-15	-0.450259	0.188	0.258	3.74261e-11	FoamyMac1
Zfp36l2	2.588e-15	-0.568595	0.332	0.397	4.91307e-11	FoamyMac1
Trps1	5.23811e-15	-0.368047	0.178	0.254	9.94404e-11	FoamyMac1
Mt2	7.25585e-15	-1.26931	0.27	0.325	1.37745e-10	FoamyMac1
Rbm3	1.43903e-14	-0.465759	0.578	0.592	2.73185e-10	FoamyMac1
Il2rg	1.88056e-14	-0.512936	0.202	0.265	3.57005e-10	FoamyMac1
Sdc4	3.47077e-14	-0.662845	0.257	0.317	6.58891e-10	FoamyMac1
Ms4a4c	4.55214e-14	-0.37431	0.076	0.142	8.64177e-10	FoamyMac1
Crem	7.89961e-14	-0.651906	0.255	0.315	1.49966e-09	FoamyMac1
Gm11808	8.66811e-14	-0.642186	0.664	0.63	1.64555e-09	FoamyMac1
Fosl2	8.82038e-14	-0.560905	0.242	0.299	1.67446e-09	FoamyMac1
Pld4	1.28271e-13	-0.483804	0.482	0.504	2.4351e-09	FoamyMac1
Rcn3	1.48774e-13	-0.495575	0.1	0.161	2.82432e-09	FoamyMac1
Fyn	2.1507e-13	-0.401679	0.142	0.207	4.08289e-09	FoamyMac1
Pdlim7	2.42671e-13	-0.38313	0.151	0.217	4.60687e-09	FoamyMac1
C5ar1	3.23287e-13	-0.707331	0.358	0.39	6.13728e-09	FoamyMac1
Vrk1	3.76166e-13	-0.271949	0.088	0.149	7.14113e-09	FoamyMac1
Actg1	3.8838e-13	-0.334215	0.675	0.736	7.373e-09	FoamyMac1
Psmb9	4.59237e-13	-0.501735	0.327	0.366	8.71816e-09	FoamyMac1
Ms4a6b	4.76396e-13	-0.656002	0.269	0.316	9.04391e-09	FoamyMac1
Psme1	1.03375e-12	-0.41972	0.628	0.595	1.96247e-08	FoamyMac1
Klf4	1.07104e-12	-0.532387	0.391	0.44	2.03327e-08	FoamyMac1
Fnbp1	1.29686e-12	-0.343473	0.171	0.232	2.46196e-08	FoamyMac1
Dst	1.30502e-12	-0.250633	0.049	0.102	2.47745e-08	FoamyMac1
Skil	1.67052e-12	-0.485011	0.332	0.377	3.17131e-08	FoamyMac1
Samhd1	1.97626e-12	-0.580876	0.337	0.369	3.75173e-08	FoamyMac1
Ccnl1	2.92891e-12	-0.438173	0.415	0.439	5.56025e-08	FoamyMac1
Maff	4.17493e-12	-0.306772	0.115	0.179	7.92569e-08	FoamyMac1
Nlrp3	4.20511e-12	-0.408256	0.104	0.164	7.98297e-08	FoamyMac1
Birc3	4.63719e-12	-0.313349	0.108	0.167	8.80323e-08	FoamyMac1
Pdlim2	4.72893e-12	-0.288755	0.102	0.161	8.97739e-08	FoamyMac1
Nes	5.01401e-12	-0.272111	0.065	0.121	9.5186e-08	FoamyMac1
Tlr2	6.39042e-12	-0.503682	0.263	0.319	1.21316e-07	FoamyMac1
Cdkn2c	6.43653e-12	-0.276944	0.057	0.11	1.22191e-07	FoamyMac1
Cd83	6.78493e-12	-0.847445	0.459	0.454	1.28805e-07	FoamyMac1
Arhgef6	8.00306e-12	-0.250008	0.085	0.142	1.5193e-07	FoamyMac1
Trib1	9.55641e-12	-0.490734	0.179	0.234	1.81419e-07	FoamyMac1
Stmn1	1.45901e-11	-1.04674	0.139	0.191	2.76978e-07	FoamyMac1
Fam110a	1.61665e-11	-0.332267	0.083	0.138	3.06905e-07	FoamyMac1
Pmaip1	2.26882e-11	-0.397392	0.118	0.177	4.30713e-07	FoamyMac1
Tob2	3.31668e-11	-0.426516	0.252	0.304	6.29638e-07	FoamyMac1
Pou2f2	3.555e-11	-0.544147	0.289	0.332	6.74881e-07	FoamyMac1
Kctd12	3.64761e-11	-0.475802	0.298	0.34	6.92463e-07	FoamyMac1
Naaa	4.86258e-11	-0.4759	0.192	0.247	9.23112e-07	FoamyMac1
Ptger4	6.61289e-11	-0.257126	0.064	0.114	1.25539e-06	FoamyMac1
Eef1g	7.02465e-11	-0.293517	0.87	0.794	1.33356e-06	FoamyMac1
Eef1d	7.39263e-11	-0.328073	0.699	0.648	1.40342e-06	FoamyMac1
Sp110	7.63942e-11	-0.357446	0.185	0.24	1.45027e-06	FoamyMac1
Tra2b	9.80353e-11	-0.407832	0.491	0.492	1.8611e-06	FoamyMac1
Ier5	1.07775e-10	-0.468792	0.521	0.52	2.046e-06	FoamyMac1
Gas6	1.13572e-10	-0.40857	0.354	0.238	2.15606e-06	FoamyMac1
Gda	1.21791e-10	-0.452105	0.154	0.208	2.31209e-06	FoamyMac1
Cdc42ep3	1.55414e-10	-0.371574	0.104	0.158	2.95038e-06	FoamyMac1
Man1a	1.60961e-10	-0.345445	0.189	0.242	3.05569e-06	FoamyMac1
Relb	1.83097e-10	-0.379961	0.157	0.213	3.47592e-06	FoamyMac1
Coq10b	1.86321e-10	-0.410406	0.252	0.3	3.53712e-06	FoamyMac1
Ets2	2.23733e-10	-0.431054	0.163	0.217	4.24734e-06	FoamyMac1
Errfi1	2.48137e-10	-0.275395	0.091	0.143	4.71064e-06	FoamyMac1
Orai1	2.5312e-10	-0.392949	0.278	0.318	4.80523e-06	FoamyMac1
Fam49b	3.49286e-10	-0.376393	0.683	0.628	6.63085e-06	FoamyMac1
Lcp1	4.15057e-10	-0.401066	0.803	0.711	7.87944e-06	FoamyMac1
Unc119	4.15264e-10	-0.393674	0.174	0.225	7.88336e-06	FoamyMac1
Akna	4.69022e-10	-0.282404	0.072	0.119	8.90391e-06	FoamyMac1
Cd72	6.55859e-10	-0.765015	0.383	0.406	1.24508e-05	FoamyMac1
Creb5	6.65677e-10	-0.314698	0.12	0.172	1.26372e-05	FoamyMac1
Crip2	6.65813e-10	-0.512053	0.099	0.149	1.26398e-05	FoamyMac1
Dnaja1	7.68306e-10	-0.501746	0.498	0.487	1.45855e-05	FoamyMac1
Klf10	8.4987e-10	-0.381678	0.163	0.214	1.61339e-05	FoamyMac1
Id3	1.0987e-09	-0.799585	0.232	0.274	2.08577e-05	FoamyMac1
Trim12a	1.16098e-09	-0.251459	0.067	0.114	2.20401e-05	FoamyMac1
Fxyd1	1.43269e-09	-0.961594	0.064	0.108	2.71982e-05	FoamyMac1
Serpinf1	1.44094e-09	-0.331361	0.071	0.118	2.73548e-05	FoamyMac1
Son	1.47073e-09	-0.313839	0.741	0.677	2.79203e-05	FoamyMac1
Fus	1.50461e-09	-0.429643	0.475	0.47	2.85635e-05	FoamyMac1
Pbxip1	1.86922e-09	-0.376173	0.184	0.231	3.54853e-05	FoamyMac1
Dut	1.94147e-09	-0.380106	0.1	0.148	3.68569e-05	FoamyMac1
Pim1	2.29689e-09	-0.617964	0.602	0.571	4.36041e-05	FoamyMac1
Fosb	3.36883e-09	-0.602229	0.343	0.37	6.39539e-05	FoamyMac1
F11r	3.44031e-09	-0.251604	0.102	0.152	6.53109e-05	FoamyMac1
Zbtb20	3.50994e-09	-0.421644	0.156	0.203	6.66327e-05	FoamyMac1
Prdx6	3.6277e-09	-0.537781	0.473	0.467	6.88683e-05	FoamyMac1
Fgl2	4.00785e-09	-0.556671	0.199	0.242	7.60849e-05	FoamyMac1
H2-Aa	4.08749e-09	-0.562433	0.648	0.461	7.75968e-05	FoamyMac1
Isg15	4.39329e-09	-0.649721	0.16	0.21	8.34021e-05	FoamyMac1
Ogfrl1	5.58378e-09	-0.369275	0.197	0.246	0.000106002	FoamyMac1
Luc7l2	5.94458e-09	-0.391358	0.349	0.375	0.000112852	FoamyMac1
Pid1	7.51315e-09	-0.450823	0.324	0.356	0.00014263	FoamyMac1
Nrip1	7.53673e-09	-0.277496	0.076	0.121	0.000143077	FoamyMac1
Tob1	8.73456e-09	-0.318537	0.153	0.203	0.000165817	FoamyMac1
Zfhx3	1.11009e-08	-0.273754	0.154	0.202	0.000210739	FoamyMac1
Rnaset2a	1.13383e-08	-0.378822	0.615	0.57	0.000215246	FoamyMac1
Tmpo	1.70337e-08	-0.373374	0.158	0.201	0.000323369	FoamyMac1
Bri3bp	1.72187e-08	-0.274405	0.105	0.149	0.00032688	FoamyMac1
Myl12b	1.7758e-08	-0.355018	0.704	0.641	0.000337118	FoamyMac1
Gpi1	1.8015e-08	-0.339016	0.604	0.56	0.000341997	FoamyMac1
Ctla2a	1.89879e-08	-0.700276	0.065	0.105	0.000360466	FoamyMac1
Bmyc	2.01969e-08	-0.32207	0.241	0.282	0.000383419	FoamyMac1
Tnf	2.26427e-08	-0.554102	0.192	0.238	0.000429848	FoamyMac1
Dek	2.48773e-08	-0.44023	0.468	0.456	0.00047227	FoamyMac1
Anp32a	2.50244e-08	-0.434861	0.523	0.5	0.000475064	FoamyMac1
Hes1	2.81888e-08	-0.530179	0.112	0.159	0.000535136	FoamyMac1
Slc16a3	2.82265e-08	-0.475406	0.135	0.182	0.000535852	FoamyMac1
Arl2bp	2.95464e-08	-0.358395	0.182	0.225	0.000560909	FoamyMac1
Arhgap31	3.81926e-08	-0.428609	0.15	0.193	0.000725049	FoamyMac1
Eif4a2	4.02805e-08	-0.410903	0.374	0.392	0.000764685	FoamyMac1
Dok3	4.13063e-08	-0.35265	0.227	0.265	0.000784159	FoamyMac1
Cxcl1	4.40615e-08	-0.671612	0.074	0.117	0.000836463	FoamyMac1
Grk6	5.73541e-08	-0.28762	0.137	0.181	0.00108881	FoamyMac1
Fam107b	5.79924e-08	-0.469139	0.221	0.255	0.00110093	FoamyMac1
Cdkn2d	5.89497e-08	-0.384963	0.164	0.205	0.0011191	FoamyMac1
Rps12-ps3	6.453e-08	-0.467233	0.151	0.205	0.00122504	FoamyMac1
Uba52	7.35416e-08	-0.389739	0.862	0.784	0.00139611	FoamyMac1
Sfpq	8.07598e-08	-0.380873	0.358	0.376	0.00153314	FoamyMac1
Etv3	9.22802e-08	-0.285459	0.134	0.177	0.00175185	FoamyMac1
Wnk1	1.0088e-07	-0.38862	0.48	0.463	0.0019151	FoamyMac1
Tcf4	1.12932e-07	-0.355608	0.232	0.267	0.0021439	FoamyMac1
Hnrnpk	1.3613e-07	-0.251787	0.762	0.689	0.00258429	FoamyMac1
Dnajb1	1.6861e-07	-0.383742	0.225	0.263	0.00320089	FoamyMac1
St3gal4	1.86805e-07	-0.308086	0.146	0.186	0.00354631	FoamyMac1
Mat2a	1.93231e-07	-0.414693	0.383	0.391	0.0036683	FoamyMac1
Csf1r	2.09241e-07	-0.7135	0.658	0.54	0.00397223	FoamyMac1
Ramp1	3.09119e-07	-0.682503	0.276	0.298	0.00586832	FoamyMac1
Morf4l1	3.18237e-07	-0.307541	0.756	0.68	0.00604141	FoamyMac1
Tsc22d3	3.32201e-07	-0.530483	0.367	0.381	0.0063065	FoamyMac1
Lbh	3.57057e-07	-0.329126	0.155	0.195	0.00677837	FoamyMac1
Serpinh1	4.316e-07	-0.622492	0.092	0.13	0.00819349	FoamyMac1
Gm6133	5.70204e-07	-0.41813	0.091	0.131	0.0108247	FoamyMac1
Rarres2	5.79847e-07	-0.581824	0.067	0.102	0.0110078	FoamyMac1
Klf3	6.07246e-07	-0.397531	0.167	0.203	0.011528	FoamyMac1
Trf	6.07796e-07	-0.301445	0.624	0.472	0.0115384	FoamyMac1
Hcls1	6.35489e-07	-0.367159	0.536	0.496	0.0120641	FoamyMac1
Tap2	6.96168e-07	-0.314329	0.166	0.204	0.0132161	FoamyMac1
H2-Ab1	8.44226e-07	-0.686559	0.674	0.506	0.0160268	FoamyMac1
Smchd1	9.29502e-07	-0.325793	0.162	0.2	0.0176457	FoamyMac1
H2-DMb1	9.33708e-07	-0.373278	0.531	0.383	0.0177255	FoamyMac1
Smc3	1.13228e-06	-0.26914	0.134	0.173	0.0214951	FoamyMac1
Gpcpd1	1.20195e-06	-0.432557	0.202	0.236	0.0228179	FoamyMac1
Irf7	1.34955e-06	-0.446961	0.168	0.208	0.0256198	FoamyMac1
Itga4	1.44796e-06	-0.384591	0.136	0.172	0.027488	FoamyMac1
Hspa1a	1.5035e-06	-0.281507	0.092	0.131	0.0285424	FoamyMac1
Rnase4	1.77155e-06	-0.470083	0.253	0.278	0.0336312	FoamyMac1
Tmcc1	1.80817e-06	-0.387618	0.114	0.15	0.0343263	FoamyMac1
Crip1	1.97808e-06	-0.268441	0.973	0.919	0.0375518	FoamyMac1
Nr3c1	1.99011e-06	-0.342319	0.165	0.198	0.0377803	FoamyMac1
Tuba1b	2.11094e-06	-0.268218	0.739	0.58	0.0400741	FoamyMac1
Myadm	2.18177e-06	-0.313708	0.253	0.283	0.0414187	FoamyMac1
S100a8	2.51189e-06	-4.82494	0.16	0.109	0.0476856	FoamyMac1
Raly	2.67333e-06	-0.29771	0.647	0.583	0.0507505	FoamyMac1
Foxp1	2.83101e-06	-0.355491	0.368	0.38	0.0537438	FoamyMac1
Rpl27-ps3	3.39116e-06	-0.512214	0.197	0.234	0.0643779	FoamyMac1
Impdh2	3.87607e-06	-0.297985	0.269	0.295	0.0735834	FoamyMac1
Pam	4.34444e-06	-0.354605	0.22	0.16	0.0824748	FoamyMac1
Zc3h12a	4.55049e-06	-0.261766	0.154	0.19	0.0863865	FoamyMac1
Rras	5.27704e-06	-0.264529	0.112	0.147	0.100179	FoamyMac1
Klf6	5.3431e-06	-0.437622	0.579	0.542	0.101433	FoamyMac1
Fos	5.62554e-06	-0.544451	0.672	0.618	0.106795	FoamyMac1
Rbpj	6.98613e-06	-0.280206	0.212	0.244	0.132625	FoamyMac1
Tmem123	7.48577e-06	-0.642489	0.332	0.339	0.14211	FoamyMac1
Cks1b	7.52082e-06	-0.342296	0.096	0.129	0.142775	FoamyMac1
Sf3b1	8.70145e-06	-0.342824	0.483	0.458	0.165188	FoamyMac1
Plscr1	8.71743e-06	-0.256171	0.098	0.131	0.165492	FoamyMac1
Myo1g	9.12458e-06	-0.361332	0.181	0.21	0.173221	FoamyMac1
Celf2	9.97083e-06	-0.365668	0.446	0.433	0.189286	FoamyMac1
Rassf5	1.05897e-05	-0.328025	0.155	0.185	0.201034	FoamyMac1
St8sia4	1.0877e-05	-0.253114	0.097	0.13	0.206489	FoamyMac1
Zmynd15	1.316e-05	-0.580167	0.119	0.152	0.24983	FoamyMac1
Bcl3	1.33595e-05	-0.32503	0.183	0.213	0.253617	FoamyMac1
Mxd4	1.41267e-05	-0.343285	0.195	0.224	0.268181	FoamyMac1
Eid1	1.45669e-05	-0.305874	0.256	0.278	0.276539	FoamyMac1
Mxd1	1.45879e-05	-0.430706	0.096	0.128	0.276937	FoamyMac1
Use1	1.59578e-05	-0.303558	0.601	0.557	0.302942	FoamyMac1
Mycbp2	1.6952e-05	-0.328728	0.227	0.251	0.321817	FoamyMac1
Gm9493	1.72342e-05	-0.649492	0.192	0.228	0.327175	FoamyMac1
Apbb1ip	3.77434e-05	-0.348696	0.303	0.319	0.716521	FoamyMac1
Mrc1	3.81481e-05	-0.776425	0.158	0.181	0.724204	FoamyMac1
Supt4a	3.99739e-05	-0.361671	0.572	0.527	0.758864	FoamyMac1
Foxn3	4.33461e-05	-0.329233	0.244	0.265	0.822881	FoamyMac1
Uap1	4.78144e-05	-0.306342	0.159	0.188	0.907708	FoamyMac1
Hexim1	4.95355e-05	-0.30449	0.158	0.187	0.940381	FoamyMac1
Lrrfip1	5.40057e-05	-0.356419	0.413	0.403	1	FoamyMac1
Timp1	5.73656e-05	-0.380853	0.209	0.158	1	FoamyMac1
Dcn	5.76566e-05	-0.938606	0.426	0.41	1	FoamyMac1
Smad7	5.8057e-05	-0.27864	0.092	0.122	1	FoamyMac1
Clec4a2	5.87312e-05	-0.381181	0.226	0.249	1	FoamyMac1
Mrpl33	6.05868e-05	-0.334681	0.794	0.689	1	FoamyMac1
Timp3	7.44191e-05	-0.522108	0.101	0.129	1	FoamyMac1
Acta2	7.48176e-05	-0.940286	0.277	0.209	1	FoamyMac1
Napsa	8.50474e-05	-0.640083	0.254	0.263	1	FoamyMac1
H2afy	8.57434e-05	-0.427107	0.6	0.525	1	FoamyMac1
mt-Nd3	9.11245e-05	-0.324148	0.483	0.473	1	FoamyMac1
Lmo4	9.79761e-05	-0.580341	0.401	0.387	1	FoamyMac1
Tagln2	9.86318e-05	-0.283515	0.833	0.727	1	FoamyMac1
Dab2	0.000104558	-0.523755	0.417	0.4	1	FoamyMac1
Cd14	0.000107089	-0.717717	0.634	0.547	1	FoamyMac1
Clu	0.000110726	-0.534766	0.348	0.267	1	FoamyMac1
Scimp	0.000135583	-0.316148	0.154	0.18	1	FoamyMac1
Tmem59	0.000148994	-0.308593	0.67	0.587	1	FoamyMac1
Ddx3y	0.000149528	-0.311177	0.198	0.222	1	FoamyMac1
Slpi	0.000169003	-0.546782	0.115	0.082	1	FoamyMac1
Serping1	0.000177342	-0.346896	0.076	0.102	1	FoamyMac1
Pla2g16	0.000178473	-0.296902	0.199	0.222	1	FoamyMac1
Slbp	0.00018923	-0.311698	0.173	0.199	1	FoamyMac1
Msn	0.000190065	-0.268169	0.764	0.656	1	FoamyMac1
Cd74	0.000209357	-0.545008	0.781	0.635	1	FoamyMac1
Bcl2a1d	0.000214155	-0.477297	0.308	0.31	1	FoamyMac1
Cbx3	0.000308322	-0.405471	0.287	0.298	1	FoamyMac1
Gsn	0.000310191	-0.735424	0.604	0.531	1	FoamyMac1
Fam111a	0.000373228	-0.262925	0.168	0.191	1	FoamyMac1
Sumo1	0.000390149	-0.277417	0.625	0.558	1	FoamyMac1
Rpl9-ps6	0.000394096	-0.549915	0.189	0.219	1	FoamyMac1
Shisa5	0.000413778	-0.36795	0.815	0.715	1	FoamyMac1
Nono	0.000413999	-0.301276	0.26	0.274	1	FoamyMac1
Gm26917	0.000419496	-0.660112	0.197	0.152	1	FoamyMac1
Zcchc11	0.000428886	-0.252845	0.099	0.123	1	FoamyMac1
Sipa1	0.00043606	-0.266533	0.179	0.2	1	FoamyMac1
Ankrd11	0.000443063	-0.326442	0.384	0.379	1	FoamyMac1
Ube2s	0.000448996	-0.483186	0.433	0.415	1	FoamyMac1
Nabp1	0.00049567	-0.277395	0.113	0.137	1	FoamyMac1
Susd3	0.000510562	-0.273021	0.226	0.244	1	FoamyMac1
Eif3m	0.000521461	-0.28649	0.498	0.464	1	FoamyMac1
Arhgef1	0.000572567	-0.356701	0.295	0.3	1	FoamyMac1
Hp	0.000602209	-0.895329	0.134	0.155	1	FoamyMac1
Bcl10	0.000637009	-0.339798	0.418	0.397	1	FoamyMac1
Cnp	0.000688232	-0.442452	0.197	0.214	1	FoamyMac1
Ckb	0.000692494	-0.280743	0.576	0.535	1	FoamyMac1
Midn	0.000696537	-0.265168	0.149	0.172	1	FoamyMac1
Cytl1	0.000807729	-0.396235	0.195	0.154	1	FoamyMac1
Tnfaip3	0.000821316	-0.428755	0.221	0.235	1	FoamyMac1
S100a10	0.000957769	-0.27503	0.735	0.674	1	FoamyMac1
Ikzf1	0.00097087	-0.276431	0.157	0.177	1	FoamyMac1
Ccl3	0.00103334	-0.969756	0.351	0.27	1	FoamyMac1
Plp2	0.00107551	-0.350741	0.342	0.338	1	FoamyMac1
Icam1	0.00112832	-0.319782	0.221	0.237	1	FoamyMac1
Fn1	0.00126244	-0.400459	0.44	0.349	1	FoamyMac1
Sirpb1b	0.00130587	-0.310624	0.094	0.116	1	FoamyMac1
Pi16	0.00133858	-0.321325	0.097	0.119	1	FoamyMac1
Klf9	0.00163568	-0.358066	0.139	0.158	1	FoamyMac1
Tpr	0.00179553	-0.291735	0.464	0.433	1	FoamyMac1
Stat3	0.00206473	-0.334208	0.337	0.33	1	FoamyMac1
Tra2a	0.00243092	-0.300475	0.238	0.251	1	FoamyMac1
Tacc1	0.00262426	-0.33024	0.334	0.327	1	FoamyMac1
Tnrc6b	0.00271868	-0.265798	0.154	0.173	1	FoamyMac1
Lum	0.00280778	-0.548372	0.375	0.296	1	FoamyMac1
Stk24	0.00289855	-0.353601	0.343	0.333	1	FoamyMac1
Ier3	0.00323313	-0.557611	0.379	0.376	1	FoamyMac1
Hbb-bs	0.00451967	-0.344199	0.214	0.179	1	FoamyMac1
Lcn2	0.00567347	-0.79624	0.122	0.095	1	FoamyMac1
Aebp1	0.00574605	-0.449501	0.092	0.109	1	FoamyMac1
Ddx3x	0.00659681	-0.327413	0.385	0.369	1	FoamyMac1
Wdr89	0.00662898	-0.344976	0.773	0.699	1	FoamyMac1
Khdrbs1	0.00702203	-0.266024	0.306	0.307	1	FoamyMac1
Kmt2e	0.00901951	-0.286382	0.336	0.328	1	FoamyMac1
Maf	0.00961999	-0.496142	0.212	0.217	1	FoamyMac1
Spp1	0	2.53298	0.903	0.524	0	FoamyMac2
Cd72	0	1.76814	0.878	0.347	0	FoamyMac2
Trem2	0	1.67936	0.944	0.422	0	FoamyMac2
Cd9	0	1.66976	0.934	0.523	0	FoamyMac2
Igf1	0	1.5351	0.864	0.334	0	FoamyMac2
Ms4a7	0	1.52826	0.921	0.443	0	FoamyMac2
2010111I01Rik	0	1.40993	0.8	0.295	0	FoamyMac2
Lgals3	0	1.32764	0.972	0.782	0	FoamyMac2
Cxcl16	0	1.31037	0.928	0.523	0	FoamyMac2
Olfml3	0	1.23948	0.604	0.143	0	FoamyMac2
Ctsb	0	1.17704	0.994	0.811	0	FoamyMac2
Syngr1	0	0.972139	0.692	0.212	0	FoamyMac2
Pcp4l1	0	0.947548	0.423	0.063	0	FoamyMac2
Capg	2.5508e-307	1.23787	0.912	0.537	4.84245e-303	FoamyMac2
Rhoc	1.32185e-302	1.22882	0.787	0.336	2.5094e-298	FoamyMac2
Lpl	3.64529e-290	1.17514	0.727	0.261	6.92022e-286	FoamyMac2
Timp2	8.3506e-288	1.11371	0.933	0.571	1.58528e-283	FoamyMac2
Hexb	2.61695e-285	1.38367	0.905	0.526	4.96802e-281	FoamyMac2
Cdk18	2.56463e-280	0.645612	0.395	0.079	4.86869e-276	FoamyMac2
Fcrls	1.75227e-278	1.4857	0.694	0.252	3.32651e-274	FoamyMac2
Npy	3.45304e-277	1.3234	0.329	0.054	6.55526e-273	FoamyMac2
Anxa5	3.985e-276	1.07294	0.957	0.695	7.56513e-272	FoamyMac2
Cd63	1.21886e-275	1.045	0.964	0.608	2.31389e-271	FoamyMac2
C1qb	7.82892e-275	1.15828	0.965	0.535	1.48624e-270	FoamyMac2
Gusb	1.13158e-274	1.10105	0.857	0.476	2.14819e-270	FoamyMac2
Cd68	3.31019e-265	1.09324	0.944	0.616	6.28406e-261	FoamyMac2
Gpr137b	4.99915e-265	1.01704	0.825	0.389	9.49039e-261	FoamyMac2
Ctsd	1.39399e-258	1.16258	0.961	0.718	2.64634e-254	FoamyMac2
Hexa	8.46584e-256	1.00522	0.953	0.665	1.60715e-251	FoamyMac2
Nes	1.77803e-254	0.771764	0.384	0.082	3.37542e-250	FoamyMac2
C1qc	1.52019e-252	1.08636	0.959	0.503	2.88594e-248	FoamyMac2
Speg	1.57464e-246	0.650723	0.382	0.084	2.9893e-242	FoamyMac2
C1qa	1.0817e-239	1.04971	0.955	0.496	2.0535e-235	FoamyMac2
Ly6e	9.95458e-239	-2.06659	0.308	0.71	1.88978e-234	FoamyMac2
Angptl2	9.78298e-234	0.642931	0.364	0.078	1.8572e-229	FoamyMac2
Tmem178	2.53926e-231	0.496717	0.202	0.022	4.82054e-227	FoamyMac2
Slc27a1	2.88782e-225	0.752606	0.491	0.148	5.48224e-221	FoamyMac2
Stmn4	5.57352e-224	0.688153	0.168	0.014	1.05808e-219	FoamyMac2
Ctsz	5.42194e-222	0.838219	0.97	0.756	1.0293e-217	FoamyMac2
Anxa1	6.91646e-222	1.00496	0.837	0.466	1.31302e-217	FoamyMac2
Aprt	8.60505e-219	0.982928	0.846	0.517	1.63358e-214	FoamyMac2
Adgre1	4.22895e-218	0.900287	0.781	0.357	8.02824e-214	FoamyMac2
Ftl1	8.32386e-217	0.69469	1	0.992	1.5802e-212	FoamyMac2
Ctsa	2.36748e-214	0.99877	0.905	0.605	4.49443e-210	FoamyMac2
Adam8	2.47205e-214	0.770284	0.518	0.169	4.69294e-210	FoamyMac2
Prdx1	5.13048e-214	1.17444	0.965	0.826	9.73969e-210	FoamyMac2
Apbb2	4.2647e-213	0.565802	0.334	0.073	8.09611e-209	FoamyMac2
Metrnl	5.62041e-213	0.933601	0.873	0.537	1.06698e-208	FoamyMac2
Fth1	6.97334e-213	0.717354	0.999	0.997	1.32382e-208	FoamyMac2
Camk1	6.83415e-210	0.894617	0.793	0.416	1.29739e-205	FoamyMac2
Lat2	2.30382e-208	0.844351	0.798	0.404	4.37356e-204	FoamyMac2
Lmna	2.20874e-206	0.95961	0.8	0.408	4.19308e-202	FoamyMac2
Lilr4b	1.67536e-204	0.919051	0.823	0.45	3.1805e-200	FoamyMac2
Ckb	5.23223e-204	0.974054	0.853	0.502	9.93287e-200	FoamyMac2
Tnfsf12	1.67658e-202	0.857427	0.716	0.326	3.18282e-198	FoamyMac2
Htr2b	1.67734e-201	0.409108	0.204	0.027	3.18427e-197	FoamyMac2
Pqlc1	1.01151e-199	0.802707	0.531	0.191	1.92026e-195	FoamyMac2
C3ar1	8.41379e-196	0.874525	0.736	0.335	1.59727e-191	FoamyMac2
Vim	6.46942e-194	0.954421	0.962	0.802	1.22816e-189	FoamyMac2
Kcnn4	1.64676e-193	0.727493	0.499	0.167	3.12621e-189	FoamyMac2
Slc37a2	9.03842e-193	0.657838	0.432	0.129	1.71585e-188	FoamyMac2
Mmp12	3.56996e-191	1.11437	0.496	0.164	6.77721e-187	FoamyMac2
Aldoa	3.29453e-189	0.85746	0.921	0.726	6.25434e-185	FoamyMac2
Anpep	3.05173e-187	0.690511	0.456	0.147	5.79341e-183	FoamyMac2
Abhd12	1.69103e-185	0.802664	0.813	0.447	3.21025e-181	FoamyMac2
Lrp1	8.65448e-185	0.887595	0.754	0.384	1.64297e-180	FoamyMac2
Bik	1.34627e-182	0.510341	0.285	0.06	2.55576e-178	FoamyMac2
Tspan4	3.36793e-181	0.76364	0.642	0.278	6.39368e-177	FoamyMac2
Glipr1	8.23209e-180	0.940605	0.703	0.344	1.56278e-175	FoamyMac2
Myo1e	1.5598e-179	0.576938	0.416	0.126	2.96113e-175	FoamyMac2
Pdlim7	1.17881e-176	0.653695	0.5	0.174	2.23786e-172	FoamyMac2
Ctss	2.48366e-174	0.81587	0.988	0.794	4.71497e-170	FoamyMac2
Serpinb6a	8.51916e-174	0.740175	0.758	0.366	1.61728e-169	FoamyMac2
Tmsb10	2.852e-173	-2.13019	0.764	0.834	5.41424e-169	FoamyMac2
Mgst3	3.75566e-173	0.75101	0.529	0.207	7.12974e-169	FoamyMac2
Itgb5	4.70076e-173	0.74511	0.726	0.344	8.92391e-169	FoamyMac2
Cpd	5.23379e-172	0.607114	0.435	0.141	9.93582e-168	FoamyMac2
Card19	2.39144e-171	0.780119	0.856	0.562	4.53991e-167	FoamyMac2
Grn	4.4789e-171	0.815154	0.943	0.659	8.50274e-167	FoamyMac2
Atp6v0e	1.07365e-168	0.689156	0.937	0.797	2.03821e-164	FoamyMac2
Mtss1	2.0221e-167	0.684979	0.527	0.203	3.83876e-163	FoamyMac2
Clec4d	1.15387e-166	0.580761	0.583	0.235	2.19052e-162	FoamyMac2
Basp1	1.76915e-166	0.717632	0.809	0.435	3.35855e-162	FoamyMac2
Rgs10	1.94456e-166	0.754174	0.914	0.639	3.69155e-162	FoamyMac2
Akr1a1	3.74292e-165	0.652355	0.948	0.759	7.10556e-161	FoamyMac2
Slamf9	9.24706e-164	0.803298	0.653	0.293	1.75546e-159	FoamyMac2
Pmp22	8.59085e-163	0.525216	0.676	0.299	1.63089e-158	FoamyMac2
Itgax	3.11695e-161	0.78478	0.556	0.229	5.91722e-157	FoamyMac2
Klc4	3.34263e-159	0.546023	0.421	0.137	6.34565e-155	FoamyMac2
Pld3	3.60682e-158	0.647828	0.742	0.381	6.84719e-154	FoamyMac2
Anxa4	7.46019e-157	0.662804	0.682	0.331	1.41624e-152	FoamyMac2
Clic4	3.14089e-155	0.733221	0.686	0.346	5.96266e-151	FoamyMac2
Rnf128	1.30336e-152	0.453863	0.278	0.067	2.4743e-148	FoamyMac2
Plp2	6.10549e-151	0.714144	0.638	0.303	1.15907e-146	FoamyMac2
Atp6v0b	1.72317e-150	0.630294	0.942	0.74	3.27127e-146	FoamyMac2
Fxyd5	1.78593e-150	0.657547	0.973	0.861	3.39041e-146	FoamyMac2
Vat1	2.19682e-150	0.622881	0.649	0.294	4.17045e-146	FoamyMac2
Lmo2	2.63744e-147	0.71788	0.702	0.373	5.00692e-143	FoamyMac2
S100a1	2.04729e-146	0.521535	0.716	0.372	3.88658e-142	FoamyMac2
Cebpa	2.44158e-145	0.681201	0.62	0.288	4.6351e-141	FoamyMac2
Lgmn	3.6738e-145	0.726841	0.948	0.638	6.97434e-141	FoamyMac2
Ahnak2	8.46238e-145	0.537791	0.364	0.114	1.6065e-140	FoamyMac2
Akr1b8	3.88765e-144	0.482702	0.241	0.054	7.38032e-140	FoamyMac2
Zmynd15	6.37113e-144	1.04779	0.372	0.121	1.20949e-139	FoamyMac2
Rtn4	9.24308e-144	0.767647	0.848	0.571	1.75471e-139	FoamyMac2
Anxa3	4.39974e-140	0.643424	0.658	0.322	8.35247e-136	FoamyMac2
Mpeg1	8.38026e-140	0.690436	0.828	0.484	1.59091e-135	FoamyMac2
Atox1	1.383e-139	0.617399	0.975	0.854	2.6255e-135	FoamyMac2
Pdlim4	4.30909e-139	0.544559	0.524	0.221	8.18038e-135	FoamyMac2
Mafb	8.62446e-139	0.657703	0.759	0.392	1.63727e-134	FoamyMac2
Cd84	1.46408e-137	0.630481	0.646	0.309	2.7794e-133	FoamyMac2
Gpx1	2.5044e-137	0.612418	0.983	0.87	4.75435e-133	FoamyMac2
Pea15a	3.32708e-137	0.683213	0.726	0.395	6.31612e-133	FoamyMac2
Ptpra	3.67786e-137	0.618221	0.563	0.251	6.98204e-133	FoamyMac2
Sub1	4.31854e-137	-1.12737	0.764	0.829	8.19832e-133	FoamyMac2
Rps27	2.59695e-136	-0.800259	0.995	0.993	4.93005e-132	FoamyMac2
AA467197	2.3002e-135	0.740489	0.487	0.189	4.3667e-131	FoamyMac2
H2-Aa	1.01909e-133	-2.83258	0.209	0.517	1.93463e-129	FoamyMac2
Dnase1l1	1.64949e-132	0.577002	0.526	0.227	3.13138e-128	FoamyMac2
Cyba	4.15982e-132	0.502296	0.986	0.918	7.89701e-128	FoamyMac2
Dhrs3	7.97843e-132	0.60707	0.693	0.35	1.51462e-127	FoamyMac2
Dpep2	6.10564e-131	0.739108	0.314	0.097	1.1591e-126	FoamyMac2
Pkm	8.01101e-131	0.727059	0.894	0.7	1.52081e-126	FoamyMac2
Arl4c	1.49879e-130	0.680665	0.752	0.426	2.8453e-126	FoamyMac2
Emp3	2.96939e-130	0.617333	0.939	0.763	5.63709e-126	FoamyMac2
Ywhah	5.86039e-130	0.660403	0.899	0.635	1.11254e-125	FoamyMac2
Ptms	1.76857e-129	0.652303	0.872	0.578	3.35745e-125	FoamyMac2
Blvrb	6.37629e-129	0.680518	0.741	0.418	1.21047e-124	FoamyMac2
Cadm1	2.10179e-125	0.472222	0.398	0.143	3.99004e-121	FoamyMac2
Cyb5r3	8.50353e-125	0.567896	0.643	0.334	1.61431e-120	FoamyMac2
Fcgr3	3.44276e-124	0.59192	0.91	0.546	6.53573e-120	FoamyMac2
Lamp2	1.92516e-123	0.665181	0.818	0.526	3.65472e-119	FoamyMac2
Sirpa	3.2894e-123	0.677962	0.745	0.426	6.24459e-119	FoamyMac2
Tspan17	4.74711e-123	0.49387	0.448	0.177	9.01191e-119	FoamyMac2
H2-Eb1	4.7928e-123	-2.76012	0.188	0.485	9.09866e-119	FoamyMac2
Psmd1	2.3862e-122	0.670788	0.515	0.24	4.52997e-118	FoamyMac2
Slc6a8	3.81951e-122	0.4243	0.303	0.092	7.25095e-118	FoamyMac2
Ifitm3	1.43313e-121	-1.97959	0.519	0.685	2.72066e-117	FoamyMac2
Pdpn	5.38611e-121	0.425529	0.258	0.07	1.0225e-116	FoamyMac2
Ms4a6d	6.18371e-121	0.662081	0.718	0.392	1.17392e-116	FoamyMac2
Gatm	3.95233e-120	0.865124	0.586	0.286	7.5031e-116	FoamyMac2
Lair1	8.17529e-120	0.541152	0.597	0.285	1.552e-115	FoamyMac2
Xylt2	1.08207e-119	0.396006	0.263	0.073	2.0542e-115	FoamyMac2
Arl11	2.13916e-118	0.486746	0.463	0.19	4.06098e-114	FoamyMac2
Fam129b	6.1662e-117	0.55131	0.459	0.193	1.17059e-112	FoamyMac2
Cstb	1.53637e-116	0.445462	0.935	0.735	2.91664e-112	FoamyMac2
Shisa9	2.82935e-116	0.253993	0.143	0.023	5.37125e-112	FoamyMac2
Pdgfb	3.45645e-114	0.427087	0.324	0.107	6.56173e-110	FoamyMac2
Rps29	6.60808e-114	-0.474868	0.999	0.995	1.25448e-109	FoamyMac2
Ifi27l2a	2.05661e-113	-1.70418	0.458	0.675	3.90426e-109	FoamyMac2
Btg1	2.26191e-113	-1.37559	0.675	0.79	4.29402e-109	FoamyMac2
Apobec1	2.71637e-113	0.634155	0.581	0.288	5.15676e-109	FoamyMac2
Gnas	2.97028e-113	0.579803	0.935	0.835	5.63877e-109	FoamyMac2
Lipa	5.26069e-113	0.569803	0.64	0.333	9.98689e-109	FoamyMac2
C5ar1	1.20769e-112	0.450268	0.703	0.348	2.29268e-108	FoamyMac2
P2ry6	4.57395e-112	0.538675	0.675	0.358	8.68318e-108	FoamyMac2
Smim14	6.40295e-112	0.595531	0.829	0.565	1.21554e-107	FoamyMac2
Ndrg1	7.64998e-112	0.413603	0.38	0.141	1.45227e-107	FoamyMac2
Tmem106a	2.1457e-111	0.580009	0.632	0.329	4.07341e-107	FoamyMac2
Mapk3	3.14517e-110	0.548755	0.67	0.368	5.97079e-106	FoamyMac2
Pdgfa	5.06175e-110	0.463206	0.443	0.182	9.60923e-106	FoamyMac2
Hpgds	5.30709e-110	0.524672	0.529	0.244	1.0075e-105	FoamyMac2
Tgfbr1	3.17046e-109	0.483742	0.531	0.242	6.0188e-105	FoamyMac2
H2-Ab1	1.00825e-107	-2.75787	0.323	0.551	1.91406e-103	FoamyMac2
Cd74	1.58168e-107	-2.40327	0.503	0.671	3.00267e-103	FoamyMac2
Il10rb	1.55511e-106	0.573576	0.766	0.467	2.95223e-102	FoamyMac2
Nrp2	4.53281e-106	0.461461	0.361	0.137	8.60509e-102	FoamyMac2
Fuca1	6.57614e-106	0.564398	0.782	0.501	1.24841e-101	FoamyMac2
Syt11	1.50399e-105	0.375933	0.312	0.105	2.85518e-101	FoamyMac2
Atpif1	3.26824e-105	0.531929	0.905	0.691	6.20442e-101	FoamyMac2
Atp6v1a	3.57176e-105	0.507887	0.589	0.299	6.78062e-101	FoamyMac2
Tmem189	9.71574e-105	0.538656	0.667	0.367	1.84444e-100	FoamyMac2
Vma21	1.12768e-104	0.619442	0.561	0.294	2.14079e-100	FoamyMac2
Trim47	2.45482e-104	0.46873	0.427	0.18	4.66023e-100	FoamyMac2
Ecm1	3.91738e-104	0.77226	0.522	0.251	7.43675e-100	FoamyMac2
Rab7b	1.10185e-103	0.530735	0.62	0.317	2.09174e-99	FoamyMac2
Lamp1	1.1107e-103	0.491522	0.958	0.763	2.10856e-99	FoamyMac2
Arhgdia	4.78621e-103	0.509546	0.903	0.732	9.08615e-99	FoamyMac2
Il1b	9.44134e-103	-2.34102	0.104	0.38	1.79234e-98	FoamyMac2
Ehd4	1.91811e-102	0.498172	0.712	0.404	3.64134e-98	FoamyMac2
Npc2	2.83435e-101	0.464361	0.967	0.834	5.38074e-97	FoamyMac2
Lhfpl2	5.36285e-101	0.355309	0.305	0.104	1.01808e-96	FoamyMac2
Cd81	2.08042e-99	0.475861	0.823	0.474	3.94947e-95	FoamyMac2
Cndp2	5.60678e-97	0.532772	0.697	0.399	1.06439e-92	FoamyMac2
Fcer1g	3.12027e-96	0.477378	0.992	0.789	5.92353e-92	FoamyMac2
H2-K1	6.05116e-96	-0.930281	0.821	0.848	1.14875e-91	FoamyMac2
L1cam	1.61622e-95	0.266072	0.223	0.063	3.06824e-91	FoamyMac2
Nr4a1	2.47421e-95	-1.31115	0.215	0.473	4.69704e-91	FoamyMac2
Ch25h	3.78352e-95	0.413834	0.22	0.062	7.18264e-91	FoamyMac2
Dcakd	5.01826e-94	0.417531	0.287	0.099	9.52667e-90	FoamyMac2
Emp1	4.54036e-93	0.396677	0.665	0.356	8.61942e-89	FoamyMac2
Rab3il1	6.99608e-93	0.527903	0.538	0.272	1.32814e-88	FoamyMac2
Psmb6	7.37792e-93	0.525704	0.857	0.648	1.40062e-88	FoamyMac2
Tmbim1	1.21137e-92	0.500529	0.528	0.261	2.29967e-88	FoamyMac2
Ppt1	1.31154e-92	0.506445	0.704	0.426	2.48983e-88	FoamyMac2
Tspo	2.44321e-92	0.522205	0.943	0.81	4.6382e-88	FoamyMac2
Bdh2	3.38375e-92	0.295196	0.144	0.03	6.42371e-88	FoamyMac2
Dtnbp1	5.15853e-92	0.497849	0.618	0.34	9.79295e-88	FoamyMac2
Creg1	7.83159e-92	0.497624	0.771	0.508	1.48675e-87	FoamyMac2
Rps15a	4.28396e-91	-0.693732	0.983	0.97	8.13267e-87	FoamyMac2
Tmem171	7.69748e-91	0.30456	0.225	0.066	1.46129e-86	FoamyMac2
Cdk6	1.05869e-90	0.473923	0.431	0.192	2.00982e-86	FoamyMac2
Hist1h2bc	1.20628e-90	0.500486	0.534	0.269	2.29e-86	FoamyMac2
Junb	1.75039e-90	-1.05601	0.842	0.859	3.32294e-86	FoamyMac2
Arrb2	3.4335e-90	0.510779	0.685	0.407	6.51816e-86	FoamyMac2
H2-DMa	5.27275e-90	-1.3783	0.229	0.462	1.00098e-85	FoamyMac2
Pgd	6.86464e-90	0.479786	0.554	0.293	1.30318e-85	FoamyMac2
Cd151	7.17858e-89	0.330344	0.4	0.172	1.36278e-84	FoamyMac2
Myof	1.29359e-88	0.444825	0.423	0.19	2.45576e-84	FoamyMac2
Tnfaip8l2	1.56102e-88	0.485776	0.623	0.346	2.96343e-84	FoamyMac2
Sh3bgrl3	4.3968e-88	0.401409	0.986	0.942	8.34689e-84	FoamyMac2
Marcksl1	6.20128e-88	-1.50347	0.188	0.436	1.17725e-83	FoamyMac2
S1pr1	9.81179e-88	0.265392	0.237	0.074	1.86267e-83	FoamyMac2
Ap1s1	3.96967e-87	0.457972	0.535	0.283	7.53603e-83	FoamyMac2
Nptn	4.71938e-87	0.521886	0.661	0.399	8.95927e-83	FoamyMac2
Nbn	1.69903e-86	0.334468	0.243	0.079	3.22544e-82	FoamyMac2
Htatip2	4.43639e-86	0.389163	0.395	0.174	8.42205e-82	FoamyMac2
Itga5	6.85624e-86	0.393749	0.333	0.133	1.30159e-81	FoamyMac2
Tyrobp	8.45812e-86	0.386663	0.993	0.808	1.60569e-81	FoamyMac2
2510009E07Rik	3.99455e-85	0.327094	0.238	0.078	7.58326e-81	FoamyMac2
Tpd52	6.43868e-85	0.43391	0.835	0.581	1.22232e-80	FoamyMac2
Dstn	8.65777e-85	0.538713	0.718	0.446	1.64359e-80	FoamyMac2
Rpl38	9.39135e-85	-0.526763	0.987	0.974	1.78285e-80	FoamyMac2
Triap1	1.13797e-84	0.404883	0.427	0.197	2.16033e-80	FoamyMac2
Abca1	1.60571e-84	0.491093	0.586	0.31	3.04829e-80	FoamyMac2
Fn1	1.6196e-84	0.482484	0.604	0.33	3.07465e-80	FoamyMac2
Cd14	1.76814e-84	0.28803	0.848	0.523	3.35663e-80	FoamyMac2
Slc48a1	5.6736e-84	0.464819	0.574	0.315	1.07708e-79	FoamyMac2
Plac8	7.28881e-84	-2.51396	0.028	0.256	1.38371e-79	FoamyMac2
Rabac1	8.31213e-84	0.467866	0.857	0.662	1.57797e-79	FoamyMac2
Rps16	2.4535e-83	-0.506308	0.99	0.982	4.65772e-79	FoamyMac2
Daglb	2.57178e-83	0.465736	0.462	0.225	4.88227e-79	FoamyMac2
Lsp1	5.06875e-83	0.49167	0.91	0.685	9.62252e-79	FoamyMac2
Ldlrap1	7.76108e-83	0.305762	0.268	0.095	1.47336e-78	FoamyMac2
Kcnk13	3.91342e-82	0.304881	0.287	0.106	7.42923e-78	FoamyMac2
Crip1	1.34772e-81	0.537587	0.981	0.919	2.55852e-77	FoamyMac2
AW112010	6.23632e-81	-1.72848	0.048	0.276	1.1839e-76	FoamyMac2
Lcp1	1.41033e-80	0.48045	0.894	0.702	2.67737e-76	FoamyMac2
Nceh1	2.03454e-80	0.362215	0.391	0.172	3.86236e-76	FoamyMac2
Nmt1	3.42102e-80	0.517599	0.759	0.503	6.49446e-76	FoamyMac2
Cux1	4.3278e-80	0.409027	0.528	0.277	8.21589e-76	FoamyMac2
Txndc17	1.30076e-79	0.450935	0.817	0.591	2.46935e-75	FoamyMac2
S100a6	1.76209e-79	0.428276	0.933	0.776	3.34514e-75	FoamyMac2
Slc11a1	4.51658e-79	0.460573	0.556	0.299	8.57428e-75	FoamyMac2
Fcrl1	7.51131e-79	0.268908	0.156	0.04	1.42595e-74	FoamyMac2
B2m	8.19243e-79	-0.479448	0.995	0.988	1.55525e-74	FoamyMac2
Furin	9.38336e-79	0.430477	0.535	0.286	1.78134e-74	FoamyMac2
Rpl13a	1.74798e-78	-0.870179	0.935	0.926	3.31837e-74	FoamyMac2
Btg2	5.74899e-78	-0.98943	0.376	0.575	1.09139e-73	FoamyMac2
Spsb2	9.8924e-78	0.344349	0.315	0.127	1.87797e-73	FoamyMac2
Lrpap1	1.31906e-77	0.449344	0.558	0.307	2.5041e-73	FoamyMac2
Mgp	1.77063e-77	-0.406949	0.898	0.696	3.36137e-73	FoamyMac2
AI427809	2.21857e-77	0.295061	0.196	0.06	4.21174e-73	FoamyMac2
Pfkp	3.89251e-77	0.438375	0.396	0.183	7.38955e-73	FoamyMac2
1500011K16Rik	4.07382e-77	0.430873	0.542	0.297	7.73374e-73	FoamyMac2
Rps6	5.83172e-77	-0.576828	0.979	0.962	1.10709e-72	FoamyMac2
Abcg1	1.15163e-76	0.413414	0.621	0.343	2.18625e-72	FoamyMac2
Esd	2.54051e-76	0.637507	0.734	0.52	4.82291e-72	FoamyMac2
Kif3a	2.76005e-76	0.321527	0.212	0.069	5.23967e-72	FoamyMac2
Hebp1	2.98345e-76	0.350301	0.433	0.204	5.66378e-72	FoamyMac2
Plbd1	1.71815e-75	-0.984059	0.067	0.289	3.26175e-71	FoamyMac2
Glmp	1.94334e-75	0.44717	0.666	0.413	3.68923e-71	FoamyMac2
Ifi27	2.80946e-75	0.375153	0.668	0.394	5.33348e-71	FoamyMac2
Tpi1	4.93928e-75	0.432549	0.695	0.436	9.37673e-71	FoamyMac2
Rps3a1	5.46995e-75	-0.493758	0.976	0.962	1.03842e-70	FoamyMac2
Otulin	8.96628e-75	0.404606	0.528	0.283	1.70216e-70	FoamyMac2
Ucp2	2.26142e-74	0.467436	0.938	0.804	4.29307e-70	FoamyMac2
Naa20	3.79665e-74	0.42063	0.486	0.256	7.20757e-70	FoamyMac2
Clec5a	3.86403e-74	0.318181	0.31	0.127	7.33548e-70	FoamyMac2
Itm2b	8.04972e-74	0.30747	0.985	0.943	1.52816e-69	FoamyMac2
H2-Q7	1.29413e-73	-1.13292	0.039	0.248	2.45677e-69	FoamyMac2
Plec	1.56372e-73	0.384839	0.376	0.172	2.96857e-69	FoamyMac2
Atp6v1c1	8.0814e-73	0.362364	0.559	0.302	1.53417e-68	FoamyMac2
Lamtor1	5.44447e-72	0.455655	0.782	0.553	1.03358e-67	FoamyMac2
Milr1	1.53113e-71	0.389919	0.447	0.223	2.9067e-67	FoamyMac2
Rpl34	2.95921e-71	-0.427272	0.992	0.974	5.61776e-67	FoamyMac2
Myl6	3.08673e-71	0.364315	0.98	0.931	5.85985e-67	FoamyMac2
Serpine1	4.12931e-71	0.303862	0.2	0.064	7.83909e-67	FoamyMac2
Dab2	5.39585e-71	0.269345	0.669	0.37	1.02435e-66	FoamyMac2
Ppt2	5.85127e-71	0.340554	0.439	0.218	1.1108e-66	FoamyMac2
Lpxn	6.20464e-71	0.405645	0.482	0.25	1.17789e-66	FoamyMac2
Rpl41	2.13319e-70	-0.34968	0.997	0.995	4.04965e-66	FoamyMac2
Pmepa1	2.97552e-70	0.400955	0.421	0.203	5.64873e-66	FoamyMac2
Myadm	1.23928e-69	0.40892	0.481	0.255	2.35266e-65	FoamyMac2
Anxa7	1.91586e-69	0.392882	0.538	0.301	3.63707e-65	FoamyMac2
H3f3a	2.30007e-69	-0.612816	0.949	0.914	4.36645e-65	FoamyMac2
Ms4a6b	3.03337e-69	-0.896961	0.114	0.334	5.75856e-65	FoamyMac2
Mlf2	3.59748e-69	0.413188	0.708	0.454	6.82945e-65	FoamyMac2
Atp6ap1	4.17823e-69	0.490042	0.682	0.449	7.93194e-65	FoamyMac2
Ccr2	4.8337e-69	-1.00792	0.033	0.234	9.17629e-65	FoamyMac2
Kdm6b	6.57258e-69	-0.911147	0.163	0.385	1.24774e-64	FoamyMac2
Dok3	9.23191e-69	0.345648	0.466	0.236	1.75259e-64	FoamyMac2
Gmfg	1.85737e-68	-0.896115	0.467	0.621	3.52604e-64	FoamyMac2
Slc35e4	3.62743e-68	0.310005	0.282	0.115	6.88631e-64	FoamyMac2
Rit1	8.93063e-68	0.358909	0.402	0.196	1.69539e-63	FoamyMac2
Ms4a6c	1.05333e-67	-1.03511	0.273	0.473	1.99965e-63	FoamyMac2
Mid1ip1	1.0571e-67	0.308778	0.371	0.173	2.0068e-63	FoamyMac2
Slamf7	1.49576e-67	0.420199	0.398	0.195	2.83955e-63	FoamyMac2
Tppp3	2.26585e-67	0.627414	0.469	0.248	4.30149e-63	FoamyMac2
Rps28	2.45931e-67	-0.430461	0.994	0.977	4.66876e-63	FoamyMac2
Gde1	3.42085e-67	0.362836	0.51	0.275	6.49413e-63	FoamyMac2
Cyth4	5.10675e-67	0.422863	0.727	0.476	9.69465e-63	FoamyMac2
Alcam	8.35498e-67	0.373129	0.412	0.205	1.58611e-62	FoamyMac2
Dusp2	2.42231e-66	-0.954141	0.061	0.261	4.5985e-62	FoamyMac2
Plpp2	2.48957e-66	0.263294	0.257	0.099	4.7262e-62	FoamyMac2
Dpysl2	2.73265e-66	0.444329	0.564	0.323	5.18767e-62	FoamyMac2
Gstm1	4.64999e-66	0.28673	0.495	0.26	8.82754e-62	FoamyMac2
Nagk	5.47335e-66	0.353906	0.448	0.232	1.03906e-61	FoamyMac2
Tpp1	8.58133e-66	0.368583	0.553	0.309	1.62908e-61	FoamyMac2
Uap1l1	1.40439e-65	0.373327	0.501	0.272	2.6661e-61	FoamyMac2
Lyz2	1.99124e-65	0.600978	0.981	0.767	3.78017e-61	FoamyMac2
Rps24	3.55212e-65	-0.516847	0.991	0.97	6.74335e-61	FoamyMac2
Fblim1	3.74338e-65	0.261343	0.277	0.113	7.10643e-61	FoamyMac2
Pqlc3	3.89755e-65	0.316254	0.354	0.164	7.39911e-61	FoamyMac2
Bcl2l1	5.66599e-65	0.311706	0.361	0.167	1.07563e-60	FoamyMac2
Gns	7.80678e-65	0.405131	0.556	0.321	1.48204e-60	FoamyMac2
Tmem43	1.96713e-64	0.288974	0.264	0.106	3.73441e-60	FoamyMac2
Vps37b	3.29446e-64	-1.42258	0.09	0.285	6.2542e-60	FoamyMac2
Dusp3	4.96875e-64	0.418693	0.59	0.352	9.43268e-60	FoamyMac2
Pla2g15	1.00503e-63	0.367575	0.374	0.182	1.90796e-59	FoamyMac2
Rpl27	1.12639e-63	-0.577493	0.958	0.948	2.13834e-59	FoamyMac2
Cpq	1.19159e-63	0.361077	0.376	0.183	2.26212e-59	FoamyMac2
Comtd1	1.26701e-63	0.296765	0.316	0.14	2.4053e-59	FoamyMac2
Arhgap22	1.95007e-63	0.294221	0.252	0.099	3.70201e-59	FoamyMac2
Rplp0	2.35315e-63	-0.490258	0.978	0.967	4.46722e-59	FoamyMac2
Tgfbi	4.87068e-63	0.386342	0.806	0.547	9.24651e-59	FoamyMac2
Tpm1	6.19706e-63	0.280943	0.389	0.192	1.17645e-58	FoamyMac2
Evi2a	6.71775e-63	0.41494	0.7	0.446	1.2753e-58	FoamyMac2
Tpt1	9.80951e-63	-0.421301	0.985	0.979	1.86224e-58	FoamyMac2
Pltp	1.56606e-62	0.285737	0.743	0.458	2.97301e-58	FoamyMac2
Atp6ap2	1.77947e-62	0.432185	0.625	0.393	3.37815e-58	FoamyMac2
Man2b1	2.60294e-62	0.47696	0.716	0.471	4.94143e-58	FoamyMac2
Nenf	4.47142e-62	0.339779	0.65	0.4	8.48853e-58	FoamyMac2
Coro1c	6.84059e-62	0.384253	0.532	0.306	1.29862e-57	FoamyMac2
Anxa2	9.69031e-62	0.408548	0.86	0.667	1.83961e-57	FoamyMac2
Itga6	9.88823e-62	0.315644	0.275	0.116	1.87718e-57	FoamyMac2
Rnh1	1.3922e-61	0.371061	0.755	0.527	2.64295e-57	FoamyMac2
Lgals1	1.64416e-61	0.323071	0.952	0.804	3.12126e-57	FoamyMac2
Capn2	2.16923e-61	0.335487	0.445	0.236	4.11806e-57	FoamyMac2
Nckap1l	2.35473e-61	0.385149	0.482	0.265	4.47022e-57	FoamyMac2
Emb	4.03254e-61	-1.00925	0.115	0.311	7.65537e-57	FoamyMac2
Pon2	4.1368e-61	0.368641	0.567	0.337	7.8533e-57	FoamyMac2
Efhd2	4.81401e-61	0.385482	0.873	0.662	9.13893e-57	FoamyMac2
Rps7	1.82771e-60	-0.529918	0.975	0.959	3.46972e-56	FoamyMac2
Ccl6	2.04278e-60	-1.68451	0.303	0.484	3.87801e-56	FoamyMac2
Tex264	2.25052e-60	0.327699	0.444	0.233	4.27238e-56	FoamyMac2
Rpl39	4.65436e-60	-0.44749	0.985	0.977	8.83584e-56	FoamyMac2
Tle1	8.90191e-60	0.307382	0.283	0.122	1.68994e-55	FoamyMac2
Nrp1	1.14946e-59	0.37504	0.468	0.253	2.18213e-55	FoamyMac2
Iqgap1	1.15084e-59	0.427787	0.786	0.574	2.18476e-55	FoamyMac2
Ccnd2	1.18022e-59	-0.989095	0.065	0.25	2.24053e-55	FoamyMac2
Ltb	2.84839e-59	-1.26482	0.009	0.173	5.40738e-55	FoamyMac2
Srxn1	2.9087e-59	0.298232	0.232	0.091	5.52188e-55	FoamyMac2
Sdcbp	3.26606e-59	0.353453	0.906	0.722	6.20029e-55	FoamyMac2
Msra	1.17431e-58	0.257804	0.305	0.137	2.22932e-54	FoamyMac2
Rps11	1.20744e-58	-0.432694	0.989	0.973	2.29219e-54	FoamyMac2
Dctn3	1.83251e-58	0.383065	0.693	0.467	3.47884e-54	FoamyMac2
Tnfsf13b	2.5906e-58	0.275972	0.204	0.074	4.91799e-54	FoamyMac2
Sntb2	2.79152e-58	0.255919	0.254	0.104	5.29943e-54	FoamyMac2
Rpl35a	3.01555e-58	-0.343935	0.993	0.983	5.72473e-54	FoamyMac2
Ncf4	3.14846e-58	0.352843	0.617	0.377	5.97704e-54	FoamyMac2
Tmem86a	4.35348e-58	0.32513	0.422	0.218	8.26464e-54	FoamyMac2
Prdx4	5.7887e-58	0.349566	0.507	0.286	1.09893e-53	FoamyMac2
Acta2	1.00804e-57	-0.42903	0.401	0.195	1.91366e-53	FoamyMac2
Clic1	1.3634e-57	0.358623	0.936	0.829	2.58827e-53	FoamyMac2
Epb41l2	2.02671e-57	0.346601	0.391	0.2	3.84751e-53	FoamyMac2
Psmd8	2.12231e-57	0.446004	0.759	0.569	4.029e-53	FoamyMac2
Pabpc1	1.26408e-56	-0.596252	0.783	0.819	2.39973e-52	FoamyMac2
Rps9	1.76885e-56	-0.370155	0.994	0.986	3.35798e-52	FoamyMac2
Psmb8	2.07043e-56	-0.770637	0.676	0.713	3.93051e-52	FoamyMac2
Prkcb	3.75425e-56	0.264117	0.353	0.17	7.12707e-52	FoamyMac2
Sh3bgrl	3.92639e-56	0.378978	0.742	0.508	7.45387e-52	FoamyMac2
S100a4	5.1468e-56	0.414412	0.816	0.578	9.77069e-52	FoamyMac2
Cxcl14	5.19708e-56	0.274746	0.18	0.062	9.86614e-52	FoamyMac2
Ggh	6.62318e-56	0.340648	0.569	0.343	1.25734e-51	FoamyMac2
BC031181	6.67209e-56	0.350722	0.669	0.444	1.26663e-51	FoamyMac2
Csf2ra	9.08042e-56	0.370658	0.695	0.456	1.72383e-51	FoamyMac2
P2rx4	9.29383e-56	0.413149	0.617	0.388	1.76434e-51	FoamyMac2
Elovl1	9.37485e-56	0.340479	0.494	0.288	1.77972e-51	FoamyMac2
Prune2	1.26239e-55	0.273	0.236	0.095	2.39653e-51	FoamyMac2
Pkib	1.39955e-55	0.289063	0.45	0.24	2.65691e-51	FoamyMac2
Ptk2b	1.40756e-55	0.278253	0.389	0.198	2.67212e-51	FoamyMac2
Cytip	1.58525e-55	-0.965385	0.207	0.384	3.00945e-51	FoamyMac2
Rpsa	1.59684e-55	-0.596923	0.955	0.928	3.03145e-51	FoamyMac2
BC028528	1.70304e-55	0.358534	0.53	0.313	3.23306e-51	FoamyMac2
Crlf2	2.47128e-55	0.400799	0.677	0.465	4.69148e-51	FoamyMac2
Blnk	2.48078e-55	0.337536	0.419	0.221	4.70951e-51	FoamyMac2
Cd37	2.58453e-55	0.310919	0.637	0.399	4.90648e-51	FoamyMac2
Snrpg	3.50391e-55	-0.613735	0.775	0.787	6.65183e-51	FoamyMac2
Stx3	4.37852e-55	0.296062	0.27	0.119	8.31219e-51	FoamyMac2
Atp6v1g1	6.50386e-55	0.321559	0.905	0.747	1.23469e-50	FoamyMac2
Rpl24	8.2359e-55	-0.38027	0.972	0.956	1.5635e-50	FoamyMac2
Map7d1	8.61179e-55	0.368262	0.483	0.28	1.63486e-50	FoamyMac2
Vdac2	1.50356e-54	0.393073	0.761	0.559	2.85436e-50	FoamyMac2
Ndufa12	1.82919e-54	0.353977	0.691	0.456	3.47254e-50	FoamyMac2
Ier2	2.1112e-54	-0.86619	0.42	0.556	4.0079e-50	FoamyMac2
Dusp5	4.22873e-54	-0.705132	0.064	0.241	8.02783e-50	FoamyMac2
Adam15	4.28346e-54	0.307278	0.448	0.243	8.13173e-50	FoamyMac2
Srgn	4.93513e-54	-0.978203	0.788	0.799	9.36886e-50	FoamyMac2
Uqcr11	6.45331e-54	0.347998	0.889	0.727	1.2251e-49	FoamyMac2
Agpat2	8.5391e-54	0.257928	0.325	0.155	1.62106e-49	FoamyMac2
Aig1	9.63851e-54	0.296973	0.341	0.168	1.82977e-49	FoamyMac2
Spi1	1.19652e-53	0.301797	0.906	0.679	2.27147e-49	FoamyMac2
Naglu	1.8176e-53	0.283328	0.289	0.134	3.45053e-49	FoamyMac2
Rpl27a	7.12176e-53	-0.543983	0.965	0.956	1.35199e-48	FoamyMac2
Bax	8.14856e-53	0.380027	0.804	0.612	1.54692e-48	FoamyMac2
Wdr83os	1.14729e-52	0.359792	0.634	0.412	2.17802e-48	FoamyMac2
Alox5ap	1.27396e-52	0.297684	0.89	0.639	2.41849e-48	FoamyMac2
Cat	1.30316e-52	0.305713	0.341	0.171	2.47392e-48	FoamyMac2
Renbp	1.97236e-52	0.283719	0.385	0.199	3.74434e-48	FoamyMac2
Cd52	2.14695e-52	-0.743833	0.903	0.858	4.07577e-48	FoamyMac2
Plekho1	4.11791e-52	0.357373	0.572	0.353	7.81744e-48	FoamyMac2
Mfsd12	4.99226e-52	0.265778	0.283	0.129	9.47731e-48	FoamyMac2
Tmem205	5.03992e-52	0.283118	0.369	0.189	9.56779e-48	FoamyMac2
Erp29	1.01877e-51	0.372288	0.839	0.636	1.93404e-47	FoamyMac2
Rnf13	1.63821e-51	0.325507	0.543	0.331	3.10997e-47	FoamyMac2
Hmgb2	1.89052e-51	-1.23781	0.335	0.477	3.58897e-47	FoamyMac2
Ifitm6	2.44574e-51	-1.05429	0.019	0.17	4.643e-47	FoamyMac2
Ncf1	2.94529e-51	0.278822	0.422	0.229	5.59133e-47	FoamyMac2
Fau	3.28679e-51	-0.36514	0.994	0.994	6.23964e-47	FoamyMac2
Arl2	3.83176e-51	0.266092	0.334	0.166	7.27422e-47	FoamyMac2
Bhlhe41	4.37593e-51	0.285619	0.191	0.073	8.30727e-47	FoamyMac2
Rpl37a	6.1253e-51	-0.352391	0.996	0.988	1.16283e-46	FoamyMac2
Cd3g	1.24936e-50	-1.7459	0.001	0.139	2.37179e-46	FoamyMac2
Tmem37	1.39938e-50	0.253563	0.421	0.221	2.65658e-46	FoamyMac2
Rpl19	1.76201e-50	-0.396817	0.985	0.969	3.345e-46	FoamyMac2
Gclm	3.12963e-50	0.389227	0.303	0.149	5.94128e-46	FoamyMac2
Gng5	4.66333e-50	0.283837	0.96	0.884	8.85286e-46	FoamyMac2
Itgb1	5.5372e-50	0.307045	0.71	0.483	1.05118e-45	FoamyMac2
Pilra	1.20641e-49	0.317929	0.387	0.207	2.29025e-45	FoamyMac2
Rps13	1.61813e-49	-0.42727	0.985	0.965	3.07187e-45	FoamyMac2
Slmap	1.79722e-49	0.266493	0.241	0.105	3.41183e-45	FoamyMac2
Ptprcap	2.15165e-49	-1.08393	0.003	0.139	4.08469e-45	FoamyMac2
Gabarapl1	2.20429e-49	0.274413	0.405	0.218	4.18462e-45	FoamyMac2
Reep5	3.0814e-49	0.345922	0.856	0.689	5.84973e-45	FoamyMac2
Rpl21	3.84545e-49	-0.379229	0.985	0.968	7.30021e-45	FoamyMac2
H2-DMb1	4.01493e-49	-1.29395	0.275	0.416	7.62195e-45	FoamyMac2
Arl8a	4.52224e-49	0.335858	0.513	0.307	8.58503e-45	FoamyMac2
Gna12	4.8607e-49	0.301825	0.32	0.16	9.22755e-45	FoamyMac2
Atp6v0a1	7.03338e-49	0.252464	0.322	0.159	1.33522e-44	FoamyMac2
Rps27rt	8.53879e-49	-0.784376	0.784	0.812	1.621e-44	FoamyMac2
Rps18	9.44015e-49	-0.446264	0.987	0.967	1.79212e-44	FoamyMac2
Gng2	1.11728e-48	0.29199	0.556	0.34	2.12105e-44	FoamyMac2
Cotl1	1.48596e-48	0.417023	0.939	0.834	2.82095e-44	FoamyMac2
Cdk2ap2	1.91515e-48	-0.861247	0.494	0.601	3.63571e-44	FoamyMac2
Stab1	2.33491e-48	0.303106	0.41	0.218	4.43259e-44	FoamyMac2
Fam3c	2.60439e-48	0.297776	0.437	0.247	4.94417e-44	FoamyMac2
Luzp1	2.72134e-48	0.299776	0.303	0.149	5.16619e-44	FoamyMac2
Emc7	3.79507e-48	0.326843	0.593	0.381	7.20456e-44	FoamyMac2
Lrrfip2	4.96476e-48	0.335574	0.394	0.219	9.4251e-44	FoamyMac2
Cd3d	1.00687e-47	-1.33044	0.001	0.132	1.91144e-43	FoamyMac2
Tmed10	1.17183e-47	0.371406	0.777	0.566	2.22461e-43	FoamyMac2
Pnrc1	1.3557e-47	-0.845046	0.526	0.617	2.57367e-43	FoamyMac2
Tmem119	1.46394e-47	0.254051	0.188	0.073	2.77914e-43	FoamyMac2
Cap1	3.14764e-47	0.267725	0.529	0.319	5.97548e-43	FoamyMac2
Dync1i2	4.64144e-47	0.327835	0.688	0.479	8.81131e-43	FoamyMac2
Plbd2	5.00367e-47	0.294207	0.431	0.245	9.49898e-43	FoamyMac2
Rpl9	5.96075e-47	-0.391106	0.981	0.969	1.13159e-42	FoamyMac2
Ube2m	7.24903e-47	0.320828	0.449	0.263	1.37616e-42	FoamyMac2
Rtcb	1.10087e-46	0.352613	0.487	0.293	2.08989e-42	FoamyMac2
Flna	1.8354e-46	0.346595	0.649	0.438	3.48432e-42	FoamyMac2
Rpl18	3.67089e-46	-0.440163	0.969	0.95	6.96881e-42	FoamyMac2
Trim35	7.55485e-46	0.265788	0.328	0.167	1.43421e-41	FoamyMac2
Lat	7.65567e-46	-1.18011	0.005	0.133	1.45335e-41	FoamyMac2
2610001J05Rik	1.41015e-45	0.318731	0.622	0.408	2.67703e-41	FoamyMac2
Rpl13	1.63953e-45	-0.379646	0.996	0.982	3.11248e-41	FoamyMac2
Rpl17	2.61302e-45	-0.43917	0.985	0.976	4.96055e-41	FoamyMac2
Oxct1	2.76631e-45	0.279564	0.412	0.232	5.25155e-41	FoamyMac2
Limd2	3.38583e-45	-0.866295	0.379	0.506	6.42766e-41	FoamyMac2
Sptssa	4.00059e-45	0.325197	0.752	0.537	7.59472e-41	FoamyMac2
Hmgcl	4.64053e-45	0.273639	0.428	0.245	8.80959e-41	FoamyMac2
Ndufa2	5.10734e-45	0.29876	0.922	0.813	9.69578e-41	FoamyMac2
Tmed3	5.44074e-45	0.296697	0.639	0.428	1.03287e-40	FoamyMac2
Ms4a4c	8.35486e-45	-0.663115	0.015	0.148	1.58609e-40	FoamyMac2
Psmd7	1.15036e-44	0.286977	0.555	0.345	2.18385e-40	FoamyMac2
Mcemp1	1.51884e-44	-0.693738	0.002	0.126	2.88336e-40	FoamyMac2
Lst1	2.07728e-44	-1.09477	0.431	0.543	3.94351e-40	FoamyMac2
Sigmar1	2.30884e-44	0.274843	0.358	0.193	4.3831e-40	FoamyMac2
Sap30	2.40603e-44	0.284253	0.417	0.238	4.5676e-40	FoamyMac2
Rps3	2.46397e-44	-0.376846	0.987	0.968	4.67759e-40	FoamyMac2
Gltp	2.74047e-44	0.352926	0.818	0.619	5.2025e-40	FoamyMac2
Rftn1	2.82447e-44	0.26889	0.4	0.221	5.36197e-40	FoamyMac2
Pianp	2.84422e-44	0.271916	0.136	0.047	5.39947e-40	FoamyMac2
Manbal	2.8779e-44	0.254851	0.422	0.241	5.46341e-40	FoamyMac2
Fibp	3.12631e-44	0.277762	0.419	0.24	5.93499e-40	FoamyMac2
Guk1	3.40695e-44	0.280829	0.49	0.297	6.46775e-40	FoamyMac2
Tagln2	3.41331e-44	0.309453	0.885	0.722	6.47982e-40	FoamyMac2
Atp6v1b2	4.56073e-44	0.263057	0.517	0.313	8.65809e-40	FoamyMac2
Rpl30	4.74045e-44	-0.442029	0.958	0.942	8.99927e-40	FoamyMac2
Rplp2	5.41386e-44	-0.383778	0.987	0.979	1.02777e-39	FoamyMac2
F11r	5.66891e-44	0.272236	0.273	0.131	1.07619e-39	FoamyMac2
Rpl18a	9.4987e-44	-0.419125	0.991	0.984	1.80323e-39	FoamyMac2
Nfic	1.12054e-43	0.277393	0.39	0.217	2.12723e-39	FoamyMac2
Cfl1	1.85368e-43	0.270833	0.976	0.955	3.51904e-39	FoamyMac2
Cdc42	2.94234e-43	0.306563	0.932	0.823	5.58574e-39	FoamyMac2
Tmem109	3.20576e-43	0.301146	0.431	0.25	6.08582e-39	FoamyMac2
AI413582	3.68867e-43	0.286465	0.604	0.39	7.00257e-39	FoamyMac2
Nr4a2	3.72902e-43	-0.727771	0.088	0.24	7.07916e-39	FoamyMac2
Gpr132	3.73299e-43	-0.607363	0.088	0.242	7.08671e-39	FoamyMac2
Rnf5	4.22429e-43	0.269832	0.424	0.246	8.0194e-39	FoamyMac2
Osbpl8	6.72528e-43	0.273346	0.321	0.167	1.27673e-38	FoamyMac2
Cers2	1.37056e-42	0.279319	0.549	0.346	2.60187e-38	FoamyMac2
Slc6a6	1.58887e-42	0.307206	0.608	0.4	3.0163e-38	FoamyMac2
Itgb7	1.62218e-42	-0.652738	0.038	0.176	3.07955e-38	FoamyMac2
Tmem256	1.73796e-42	0.310113	0.855	0.661	3.29934e-38	FoamyMac2
Spr	1.97459e-42	0.269617	0.442	0.262	3.74856e-38	FoamyMac2
Cd3e	2.05566e-42	-1.08769	0.002	0.12	3.90247e-38	FoamyMac2
Eif1	2.10599e-42	-0.320229	0.987	0.982	3.99801e-38	FoamyMac2
Sdc3	2.40655e-42	0.290027	0.493	0.301	4.56859e-38	FoamyMac2
Stx4a	3.35962e-42	0.299717	0.542	0.347	6.3779e-38	FoamyMac2
Slc15a3	7.27389e-42	0.257356	0.54	0.331	1.38088e-37	FoamyMac2
Calm3	7.42925e-42	0.3049	0.803	0.62	1.41037e-37	FoamyMac2
Thy1	9.29363e-42	-1.1083	0.009	0.13	1.7643e-37	FoamyMac2
Bola2	1.42069e-41	0.30552	0.777	0.593	2.69704e-37	FoamyMac2
Ptpre	1.76383e-41	0.271495	0.522	0.321	3.34845e-37	FoamyMac2
Insig2	2.78583e-41	0.271093	0.263	0.13	5.28862e-37	FoamyMac2
Samsn1	3.33035e-41	-1.24765	0.188	0.328	6.32233e-37	FoamyMac2
Mvp	4.60024e-41	0.299903	0.433	0.257	8.7331e-37	FoamyMac2
Dnase2a	5.68605e-41	0.279158	0.442	0.263	1.07944e-36	FoamyMac2
Bsg	9.27368e-41	0.274984	0.817	0.641	1.76051e-36	FoamyMac2
Spcs1	1.74263e-40	0.300479	0.755	0.567	3.30821e-36	FoamyMac2
S100a13	1.98889e-40	0.308338	0.8	0.618	3.77571e-36	FoamyMac2
Rnf7	3.03312e-40	0.26179	0.693	0.491	5.75808e-36	FoamyMac2
Ilk	4.24375e-40	0.251258	0.589	0.385	8.05634e-36	FoamyMac2
Timm17a	4.72135e-40	0.25662	0.445	0.268	8.96301e-36	FoamyMac2
Zbp1	5.57571e-40	-0.558368	0.064	0.205	1.05849e-35	FoamyMac2
Rps10	6.09156e-40	-0.419411	0.976	0.954	1.15642e-35	FoamyMac2
Cmtm3	6.56619e-40	0.292975	0.477	0.293	1.24653e-35	FoamyMac2
Atp6v1f	7.21308e-40	0.27707	0.894	0.777	1.36933e-35	FoamyMac2
Bin1	1.00285e-39	0.255136	0.522	0.327	1.9038e-35	FoamyMac2
Pim1	1.46156e-39	-0.845477	0.487	0.585	2.77463e-35	FoamyMac2
Pirb	1.5546e-39	0.250082	0.623	0.409	2.95125e-35	FoamyMac2
Blvra	1.65478e-39	0.27847	0.462	0.282	3.14143e-35	FoamyMac2
Nagpa	1.75746e-39	0.250093	0.325	0.174	3.33637e-35	FoamyMac2
Msn	2.66222e-39	0.28723	0.84	0.649	5.05396e-35	FoamyMac2
Nr4a3	3.04055e-39	-0.548652	0.02	0.142	5.77219e-35	FoamyMac2
Pglyrp1	3.73707e-39	-1.01804	0.017	0.137	7.09446e-35	FoamyMac2
Arpc2	3.91887e-39	0.283521	0.966	0.906	7.43958e-35	FoamyMac2
Plxnb2	4.0324e-39	0.294956	0.35	0.195	7.6551e-35	FoamyMac2
Sdhb	4.65255e-39	0.322219	0.765	0.577	8.8324e-35	FoamyMac2
2021-09-01	5.26522e-39	-0.727494	0.007	0.119	9.9955e-35	FoamyMac2
Ccl5	5.93935e-39	-3.85988	0.024	0.145	1.12753e-34	FoamyMac2
Rpl36	8.54469e-39	-0.353723	0.988	0.969	1.62212e-34	FoamyMac2
Rragc	3.07893e-38	0.268776	0.46	0.284	5.84504e-34	FoamyMac2
Ly6c2	3.58335e-38	-1.38187	0.022	0.142	6.80263e-34	FoamyMac2
Cebpg	5.41106e-38	0.252235	0.444	0.267	1.02724e-33	FoamyMac2
H2-T23	7.25823e-38	-0.661167	0.312	0.436	1.3779e-33	FoamyMac2
Psmb9	7.63898e-38	-0.680691	0.245	0.375	1.45018e-33	FoamyMac2
Asna1	2.3644e-37	0.270167	0.448	0.276	4.48858e-33	FoamyMac2
Klrd1	2.64965e-37	-0.774465	0.001	0.106	5.03009e-33	FoamyMac2
Irf5	2.88082e-37	0.271292	0.6	0.404	5.46895e-33	FoamyMac2
Eid1	4.06836e-37	0.250275	0.426	0.257	7.72337e-33	FoamyMac2
2210016F16Rik	4.49554e-37	0.250904	0.387	0.228	8.53433e-33	FoamyMac2
Trappc2l	5.16152e-37	0.283368	0.62	0.422	9.79862e-33	FoamyMac2
Irf7	7.83299e-37	-0.678576	0.079	0.218	1.48701e-32	FoamyMac2
Cyb5a	7.97294e-37	0.277499	0.691	0.497	1.51358e-32	FoamyMac2
Mt2	1.09315e-36	-0.456539	0.498	0.297	2.07523e-32	FoamyMac2
Lmnb1	1.23568e-36	-0.757262	0.088	0.224	2.34582e-32	FoamyMac2
Vps29	1.29924e-36	0.297558	0.63	0.438	2.46648e-32	FoamyMac2
H13	1.50238e-36	0.289789	0.625	0.442	2.85212e-32	FoamyMac2
Nme1	6.53869e-36	0.308228	0.776	0.591	1.24131e-31	FoamyMac2
Itgal	8.18953e-36	-0.676825	0.018	0.129	1.5547e-31	FoamyMac2
Usf2	9.72962e-36	0.282593	0.584	0.396	1.84707e-31	FoamyMac2
Clec10a	1.02439e-35	-0.779011	0.019	0.131	1.94471e-31	FoamyMac2
Rps23	1.67061e-35	-0.303522	0.993	0.98	3.17148e-31	FoamyMac2
Mien1	1.90088e-35	0.253809	0.663	0.467	3.60863e-31	FoamyMac2
Isg15	2.03821e-35	-0.835984	0.085	0.218	3.86933e-31	FoamyMac2
Rps8	2.24288e-35	-0.280509	0.988	0.969	4.25788e-31	FoamyMac2
Zfp36l1	3.99736e-35	-0.702307	0.286	0.421	7.58859e-31	FoamyMac2
Ly86	4.05506e-35	0.298225	0.739	0.532	7.69813e-31	FoamyMac2
Ifrd1	4.8718e-35	-0.670024	0.334	0.453	9.24862e-31	FoamyMac2
Wdr1	6.37502e-35	0.315234	0.672	0.497	1.21023e-30	FoamyMac2
Ifitm1	6.42766e-35	-1.96528	0.013	0.118	1.22023e-30	FoamyMac2
Rpl8	9.64175e-35	-0.322156	0.983	0.964	1.83039e-30	FoamyMac2
Rps14	1.32217e-34	-0.310031	0.993	0.982	2.51001e-30	FoamyMac2
Rasgrp2	2.13365e-34	-0.47374	0.026	0.138	4.05052e-30	FoamyMac2
Srsf5	4.55136e-34	-0.560329	0.585	0.642	8.64029e-30	FoamyMac2
Ddx5	5.16727e-34	-0.455125	0.86	0.84	9.80954e-30	FoamyMac2
Nfil3	1.27771e-33	-0.538811	0.082	0.209	2.4256e-29	FoamyMac2
Nfkbia	1.32209e-33	-0.871591	0.684	0.711	2.50985e-29	FoamyMac2
Gdf3	1.34626e-33	0.537909	0.144	0.06	2.55574e-29	FoamyMac2
Taldo1	2.05988e-33	0.276462	0.809	0.659	3.91047e-29	FoamyMac2
F13a1	3.00271e-33	-0.889869	0.047	0.17	5.70035e-29	FoamyMac2
Hcfc1r1	3.32973e-33	0.258136	0.632	0.445	6.32116e-29	FoamyMac2
Serinc3	3.32992e-33	-0.622867	0.582	0.641	6.32152e-29	FoamyMac2
Tnfaip3	3.84748e-33	-0.668007	0.118	0.247	7.30406e-29	FoamyMac2
Csrnp1	3.88651e-33	-0.649823	0.193	0.325	7.37814e-29	FoamyMac2
Rpl7	7.06559e-33	-0.313544	0.96	0.944	1.34133e-28	FoamyMac2
Apobec3	7.96412e-33	-0.54474	0.121	0.25	1.51191e-28	FoamyMac2
Lamtor5	8.73023e-33	0.264496	0.707	0.516	1.65735e-28	FoamyMac2
Ccnd3	1.42001e-32	-0.712539	0.211	0.333	2.69574e-28	FoamyMac2
Romo1	1.45359e-32	0.283507	0.775	0.608	2.7595e-28	FoamyMac2
Pde4b	1.81171e-32	-0.550366	0.132	0.266	3.43936e-28	FoamyMac2
Smdt1	2.42953e-32	0.276599	0.888	0.735	4.61221e-28	FoamyMac2
Colgalt1	2.79068e-32	0.262705	0.435	0.276	5.29783e-28	FoamyMac2
Rps19	3.99954e-32	-0.338568	0.997	0.974	7.59272e-28	FoamyMac2
Dctn2	4.32952e-32	0.2541	0.511	0.339	8.21915e-28	FoamyMac2
Ly6a	4.7826e-32	-1.1656	0.133	0.256	9.07929e-28	FoamyMac2
Cbfa2t3	4.79095e-32	-0.357096	0.02	0.124	9.09513e-28	FoamyMac2
Atp2b1	8.6262e-32	0.310962	0.735	0.55	1.6376e-27	FoamyMac2
Rps26	9.29237e-32	-0.332732	0.98	0.952	1.76406e-27	FoamyMac2
Il1r2	2.51092e-31	-0.880241	0.008	0.102	4.76673e-27	FoamyMac2
Rps15	3.74122e-31	-0.320977	0.986	0.964	7.10233e-27	FoamyMac2
Ier3ip1	3.97967e-31	0.268952	0.768	0.59	7.55501e-27	FoamyMac2
Arpc4	6.05224e-31	0.256414	0.862	0.711	1.14896e-26	FoamyMac2
Fosl2	9.49726e-31	-0.632347	0.176	0.306	1.80296e-26	FoamyMac2
Snx17	1.06281e-30	0.253908	0.479	0.315	2.01763e-26	FoamyMac2
Bag1	1.15063e-30	0.256352	0.709	0.529	2.18436e-26	FoamyMac2
Rpl23a	1.16486e-30	-0.318059	0.985	0.969	2.21138e-26	FoamyMac2
Tap1	1.59633e-30	-0.433861	0.083	0.202	3.03047e-26	FoamyMac2
Rab10	2.15612e-30	0.258235	0.605	0.429	4.09319e-26	FoamyMac2
H2-Q6	2.25039e-30	-0.420238	0.014	0.109	4.27213e-26	FoamyMac2
Rel	2.57878e-30	-0.674053	0.22	0.344	4.89556e-26	FoamyMac2
Cenpa	3.38337e-30	-0.59277	0.069	0.185	6.42299e-26	FoamyMac2
Stk17b	7.3181e-30	-0.667423	0.301	0.418	1.38927e-25	FoamyMac2
Sdf2l1	1.22484e-29	0.306503	0.613	0.436	2.32523e-25	FoamyMac2
Ctsh	1.2879e-29	0.254053	0.905	0.692	2.44494e-25	FoamyMac2
Sema4a	5.1768e-29	-0.37548	0.047	0.154	9.82765e-25	FoamyMac2
Mrc1	6.7843e-29	-0.767073	0.074	0.19	1.28793e-24	FoamyMac2
Epsti1	2.37661e-28	-0.587805	0.183	0.304	4.51175e-24	FoamyMac2
Btf3	2.88615e-28	-0.375247	0.844	0.824	5.47906e-24	FoamyMac2
Ifitm2	2.92951e-28	-0.964092	0.85	0.758	5.56138e-24	FoamyMac2
Itga4	3.23593e-28	-0.511035	0.07	0.179	6.14309e-24	FoamyMac2
Spint2	4.26457e-28	-0.491494	0.022	0.115	8.09586e-24	FoamyMac2
Gapdh	4.29157e-28	0.267311	0.928	0.851	8.14711e-24	FoamyMac2
Clec12a	4.79634e-28	0.273154	0.456	0.305	9.10536e-24	FoamyMac2
Pmaip1	5.03758e-28	-0.455178	0.07	0.182	9.56335e-24	FoamyMac2
Sp100	5.42096e-28	-0.528652	0.145	0.262	1.02912e-23	FoamyMac2
4930523C07Rik	6.05785e-28	-0.469297	0.066	0.174	1.15002e-23	FoamyMac2
H2-Q4	3.36894e-27	-0.497414	0.072	0.18	6.39559e-23	FoamyMac2
Sirpb1c	4.48819e-27	-0.53573	0.047	0.148	8.52038e-23	FoamyMac2
Maff	8.81623e-27	-0.442099	0.075	0.183	1.67367e-22	FoamyMac2
Rbm39	1.17312e-26	-0.401328	0.793	0.793	2.22704e-22	FoamyMac2
Cfp	1.71818e-26	-0.797474	0.247	0.356	3.2618e-22	FoamyMac2
Clu	1.7679e-26	-0.28099	0.413	0.261	3.35618e-22	FoamyMac2
Mfge8	1.80527e-26	-0.345671	0.324	0.192	3.42713e-22	FoamyMac2
Sirpb1b	1.92924e-26	-0.431956	0.03	0.123	3.66247e-22	FoamyMac2
Apoe	2.79626e-26	0.819547	0.515	0.401	5.30842e-22	FoamyMac2
Hnrnpf	4.56228e-26	-0.428117	0.72	0.714	8.66103e-22	FoamyMac2
Ier3	4.78867e-26	-0.935253	0.273	0.388	9.09081e-22	FoamyMac2
Cks2	5.24503e-26	-0.686433	0.118	0.229	9.95717e-22	FoamyMac2
Ifi203	6.34493e-26	-0.465306	0.095	0.208	1.20452e-21	FoamyMac2
Traf1	9.66773e-26	-0.611312	0.107	0.215	1.83532e-21	FoamyMac2
Mxd1	3.88649e-25	-0.600588	0.041	0.134	7.37812e-21	FoamyMac2
Nfkbid	4.13901e-25	-0.659652	0.152	0.262	7.8575e-21	FoamyMac2
Rtp4	5.42563e-25	-0.545557	0.09	0.199	1.03e-20	FoamyMac2
Ptp4a3	6.96627e-25	-0.352955	0.066	0.168	1.32248e-20	FoamyMac2
Mgl2	1.24361e-24	-0.855054	0.062	0.162	2.36087e-20	FoamyMac2
Lum	1.5173e-24	-0.335716	0.442	0.289	2.88044e-20	FoamyMac2
Cd24a	2.90937e-24	-0.718131	0.041	0.132	5.52316e-20	FoamyMac2
H2-T22	5.50538e-24	-0.543532	0.226	0.33	1.04514e-19	FoamyMac2
Bhlhe40	1.14894e-23	-0.653106	0.166	0.272	2.18116e-19	FoamyMac2
C4b	1.18109e-23	-0.752591	0.058	0.152	2.24218e-19	FoamyMac2
Rpl28	2.01845e-23	-0.273179	0.974	0.951	3.83183e-19	FoamyMac2
S100a11	4.74155e-23	-0.996508	0.8	0.776	9.00136e-19	FoamyMac2
Rpl35	5.18575e-23	-0.310706	0.978	0.947	9.84463e-19	FoamyMac2
Rps4x	6.80185e-23	-0.251041	0.985	0.961	1.29126e-18	FoamyMac2
D16Ertd472e	7.50163e-23	-0.397054	0.027	0.108	1.42411e-18	FoamyMac2
Arhgap15	7.59901e-23	-0.360361	0.056	0.149	1.4426e-18	FoamyMac2
Bcl2a1d	9.56844e-23	-0.694089	0.225	0.32	1.81647e-18	FoamyMac2
Tiparp	1.17603e-22	-0.394152	0.086	0.186	2.23257e-18	FoamyMac2
Pi16	1.95734e-22	-0.408194	0.039	0.125	3.71581e-18	FoamyMac2
Rnase6	3.66004e-22	-0.292726	0.029	0.11	6.94822e-18	FoamyMac2
Uba52	3.84787e-22	-0.510882	0.811	0.791	7.3048e-18	FoamyMac2
Hes1	5.25451e-22	-0.661127	0.07	0.164	9.97515e-18	FoamyMac2
Rpl4	5.47402e-22	-0.32976	0.966	0.931	1.03919e-17	FoamyMac2
Pdcd4	6.2843e-22	-0.654458	0.115	0.213	1.19301e-17	FoamyMac2
Tmem176a	8.34964e-22	-0.83309	0.36	0.438	1.5851e-17	FoamyMac2
Rpl32	9.78124e-22	-0.26674	0.992	0.975	1.85687e-17	FoamyMac2
F10	1.31072e-21	-0.463511	0.033	0.114	2.48827e-17	FoamyMac2
Rps5	1.62526e-21	-0.273284	0.992	0.966	3.0854e-17	FoamyMac2
Gm11808	3.11951e-21	-0.685314	0.601	0.639	5.92208e-17	FoamyMac2
Clec4a2	3.24075e-21	-0.504063	0.156	0.257	6.15223e-17	FoamyMac2
Cd38	1.06427e-20	-0.387049	0.079	0.17	2.02041e-16	FoamyMac2
Dnaja1	1.20845e-20	-0.572673	0.432	0.495	2.29411e-16	FoamyMac2
Tagln	1.2427e-20	-0.278835	0.193	0.104	2.35914e-16	FoamyMac2
Ppp1r15a	2.09846e-20	-0.588035	0.287	0.377	3.98372e-16	FoamyMac2
Clec4a1	2.28464e-20	-0.487961	0.174	0.274	4.33716e-16	FoamyMac2
Marcks	2.66379e-20	-0.614468	0.408	0.472	5.05694e-16	FoamyMac2
Arl5c	1.04661e-19	-0.536096	0.104	0.193	1.98689e-15	FoamyMac2
Rbm3	1.28294e-19	-0.551851	0.556	0.594	2.43553e-15	FoamyMac2
Sec61b	1.67664e-19	-0.379626	0.818	0.784	3.18294e-15	FoamyMac2
Ndufa3	2.28045e-19	-0.322811	0.798	0.768	4.32921e-15	FoamyMac2
Lilrb4a	5.05592e-19	0.70653	0.239	0.154	9.59815e-15	FoamyMac2
Nlrp3	5.81056e-19	-0.464164	0.081	0.166	1.10308e-14	FoamyMac2
Ccr1	8.27023e-19	-0.47737	0.047	0.124	1.57002e-14	FoamyMac2
Eif3f	1.41872e-18	-0.336123	0.851	0.825	2.69331e-14	FoamyMac2
Maf	1.76198e-18	-0.521445	0.136	0.226	3.34494e-14	FoamyMac2
2021-09-06	1.9456e-18	-0.332105	0.042	0.116	3.69352e-14	FoamyMac2
Lbr	2.01297e-18	-0.329915	0.058	0.139	3.82142e-14	FoamyMac2
Prnp	2.48259e-18	-0.610705	0.163	0.086	4.71294e-14	FoamyMac2
Ifi47	2.55038e-18	-0.283644	0.034	0.105	4.84165e-14	FoamyMac2
Fgfr1	2.5844e-18	-0.269537	0.033	0.104	4.90623e-14	FoamyMac2
Fabp5	3.55617e-18	-0.714248	0.535	0.377	6.75103e-14	FoamyMac2
Psme1	4.72235e-18	-0.478593	0.588	0.601	8.9649e-14	FoamyMac2
Serp1	4.81706e-18	-0.465262	0.584	0.602	9.1447e-14	FoamyMac2
Ifngr1	5.31781e-18	-0.58528	0.598	0.605	1.00953e-13	FoamyMac2
Eef1b2	8.60425e-18	-0.377966	0.797	0.769	1.63343e-13	FoamyMac2
Ehd1	8.67739e-18	-0.474739	0.156	0.244	1.64732e-13	FoamyMac2
Ndufa4	1.51429e-17	-0.326679	0.729	0.724	2.87474e-13	FoamyMac2
Igfbp7	1.61513e-17	-1.1035	0.544	0.38	3.06616e-13	FoamyMac2
Il17ra	2.09853e-17	-0.337558	0.05	0.123	3.98385e-13	FoamyMac2
Egr1	2.14116e-17	-0.710421	0.166	0.256	4.06478e-13	FoamyMac2
Rgl1	2.26437e-17	-0.300296	0.06	0.137	4.29867e-13	FoamyMac2
Rpl15	2.41079e-17	-0.349603	0.879	0.893	4.57664e-13	FoamyMac2
Il2rg	2.61964e-17	-0.511481	0.182	0.266	4.97312e-13	FoamyMac2
Stat1	2.90633e-17	-0.344393	0.086	0.169	5.51737e-13	FoamyMac2
H2afy	3.35003e-17	-0.519189	0.515	0.536	6.35969e-13	FoamyMac2
Mndal	3.84497e-17	-0.422172	0.145	0.229	7.29929e-13	FoamyMac2
Add3	5.0637e-17	-0.285563	0.045	0.116	9.61292e-13	FoamyMac2
Phf11b	5.19473e-17	-0.429761	0.127	0.209	9.86167e-13	FoamyMac2
Rpl22	8.29501e-17	-0.264481	0.945	0.908	1.57472e-12	FoamyMac2
Glipr2	1.33848e-16	-0.413186	0.051	0.121	2.54096e-12	FoamyMac2
Hmgn2	1.34643e-16	-0.517462	0.106	0.187	2.55607e-12	FoamyMac2
Samhd1	1.40031e-16	-0.555837	0.305	0.373	2.65834e-12	FoamyMac2
Clec2d	1.56371e-16	-0.328382	0.063	0.137	2.96854e-12	FoamyMac2
Ccl8	1.65268e-16	-2.61125	0.067	0.139	3.13745e-12	FoamyMac2
Coq10b	1.73089e-16	-0.45202	0.221	0.303	3.28591e-12	FoamyMac2
Myl12b	2.41901e-16	-0.403855	0.643	0.649	4.59225e-12	FoamyMac2
Ccl3	3.24231e-16	-0.699518	0.401	0.265	6.1552e-12	FoamyMac2
Gcnt2	3.299e-16	-0.269539	0.041	0.108	6.26282e-12	FoamyMac2
Jarid2	3.91384e-16	-0.255526	0.058	0.13	7.43003e-12	FoamyMac2
Crem	5.07737e-16	-0.729554	0.244	0.315	9.63887e-12	FoamyMac2
H2afz	6.06183e-16	-0.645936	0.876	0.817	1.15078e-11	FoamyMac2
Tnfsf9	6.54273e-16	-0.409228	0.047	0.114	1.24207e-11	FoamyMac2
2310001H17Rik	6.7294e-16	-0.43302	0.061	0.133	1.27751e-11	FoamyMac2
Cyp4f18	6.79679e-16	-0.457693	0.114	0.193	1.2903e-11	FoamyMac2
Rilpl2	7.52611e-16	-0.496757	0.293	0.368	1.42876e-11	FoamyMac2
S100a8	1.55709e-15	-4.93603	0.054	0.123	2.95598e-11	FoamyMac2
Slfn5	1.73385e-15	-0.278826	0.072	0.145	3.29154e-11	FoamyMac2
Rbpms	2.21487e-15	-0.317609	0.054	0.122	4.20471e-11	FoamyMac2
Ssh2	2.71983e-15	-0.370886	0.128	0.208	5.16332e-11	FoamyMac2
Gstp1	3.55247e-15	-0.276172	0.068	0.14	6.74401e-11	FoamyMac2
Gm6377	3.81196e-15	-0.326005	0.11	0.189	7.23663e-11	FoamyMac2
Tra2b	5.70288e-15	-0.428371	0.446	0.497	1.08263e-10	FoamyMac2
Rab20	7.41653e-15	-0.463606	0.17	0.245	1.40795e-10	FoamyMac2
Sfpq	1.4197e-14	-0.385695	0.31	0.382	2.69515e-10	FoamyMac2
Sec61g	1.42702e-14	-0.374947	0.778	0.77	2.70906e-10	FoamyMac2
Birc3	1.78515e-14	-0.311114	0.095	0.168	3.38893e-10	FoamyMac2
H2afj	2.00985e-14	-0.396804	0.679	0.663	3.8155e-10	FoamyMac2
Cd164	2.23774e-14	-0.421859	0.156	0.233	4.24813e-10	FoamyMac2
Ccnl1	3.99607e-14	-0.402567	0.386	0.443	7.58613e-10	FoamyMac2
Trim30a	6.7835e-14	-0.335258	0.137	0.212	1.28778e-09	FoamyMac2
Hexim1	7.03611e-14	-0.306067	0.116	0.192	1.33574e-09	FoamyMac2
Serping1	7.57786e-14	-0.439099	0.045	0.106	1.43858e-09	FoamyMac2
Rps20	8.01557e-14	-0.267452	0.971	0.945	1.52168e-09	FoamyMac2
Ccl7	9.04135e-14	-1.59231	0.112	0.182	1.71641e-09	FoamyMac2
H2afx	1.17266e-13	-0.421637	0.1	0.17	2.22617e-09	FoamyMac2
Dusp1	1.22306e-13	0.253455	0.74	0.622	2.32185e-09	FoamyMac2
Smchd1	1.40915e-13	-0.341381	0.129	0.203	2.67513e-09	FoamyMac2
Map3k1	1.41436e-13	-0.321335	0.118	0.191	2.68502e-09	FoamyMac2
Ifi204	1.48568e-13	-0.404873	0.129	0.201	2.82041e-09	FoamyMac2
Ptpn22	2.15093e-13	-0.506733	0.067	0.131	4.08332e-09	FoamyMac2
Gsr	2.89868e-13	-0.790401	0.232	0.295	5.50285e-09	FoamyMac2
Cd300lf	3.04291e-13	-0.317367	0.072	0.137	5.77667e-09	FoamyMac2
Fgl2	3.86658e-13	-0.586958	0.175	0.244	7.34032e-09	FoamyMac2
Fabp4	4.27947e-13	-0.790842	0.071	0.135	8.12414e-09	FoamyMac2
Snrpf	4.54137e-13	-0.365115	0.662	0.642	8.62134e-09	FoamyMac2
Id3	4.59994e-13	-0.819964	0.209	0.276	8.73253e-09	FoamyMac2
Spty2d1	4.84988e-13	-0.357619	0.166	0.242	9.20702e-09	FoamyMac2
Ets1	5.0019e-13	-0.492478	0.054	0.112	9.49561e-09	FoamyMac2
Pim3	7.3308e-13	-0.319808	0.102	0.17	1.39168e-08	FoamyMac2
Clec4a3	8.36324e-13	-0.493572	0.268	0.332	1.58768e-08	FoamyMac2
Serpinf1	8.48277e-13	-0.404908	0.058	0.119	1.61037e-08	FoamyMac2
Arid5a	9.17231e-13	-0.357683	0.121	0.191	1.74127e-08	FoamyMac2
St3gal4	9.41302e-13	-0.305685	0.119	0.189	1.78697e-08	FoamyMac2
Batf	1.19616e-12	-0.321436	0.102	0.168	2.27078e-08	FoamyMac2
Bgn	1.39478e-12	-0.62546	0.439	0.309	2.64786e-08	FoamyMac2
Srsf3	1.48199e-12	-0.353153	0.566	0.568	2.81341e-08	FoamyMac2
Ccl9	1.50667e-12	-0.775555	0.339	0.395	2.86026e-08	FoamyMac2
Tmpo	1.82787e-12	-0.371567	0.136	0.203	3.47002e-08	FoamyMac2
Fam46a	2.67359e-12	-0.379033	0.165	0.235	5.07554e-08	FoamyMac2
Cebpb	2.95714e-12	-0.926081	0.72	0.66	5.61384e-08	FoamyMac2
Rpl36a	3.01592e-12	-0.263553	0.964	0.927	5.72543e-08	FoamyMac2
Fosb	5.04617e-12	-0.577628	0.314	0.373	9.57965e-08	FoamyMac2
Nabp1	5.7752e-12	-0.26213	0.079	0.14	1.09636e-07	FoamyMac2
Cbr2	7.00894e-12	-0.703051	0.085	0.146	1.33058e-07	FoamyMac2
Nrip1	7.54152e-12	-0.296129	0.064	0.122	1.43168e-07	FoamyMac2
Hp	1.00979e-11	-0.935236	0.099	0.158	1.91698e-07	FoamyMac2
Cdkn1b	1.35837e-11	-0.279785	0.071	0.13	2.57872e-07	FoamyMac2
Hmgb1	1.37726e-11	-0.505491	0.699	0.677	2.61459e-07	FoamyMac2
Prdx6	1.39349e-11	-0.635771	0.452	0.469	2.64539e-07	FoamyMac2
Eif3e	1.54148e-11	-0.367311	0.566	0.58	2.92636e-07	FoamyMac2
Slc38a2	1.88253e-11	-0.476305	0.401	0.443	3.5738e-07	FoamyMac2
Nfkb1	1.8885e-11	-0.405911	0.257	0.314	3.58513e-07	FoamyMac2
Zfp36	2.6817e-11	-0.518683	0.467	0.494	5.09094e-07	FoamyMac2
Tob2	3.55142e-11	-0.394099	0.243	0.305	6.74201e-07	FoamyMac2
Thbs1	6.84499e-11	-0.581711	0.072	0.128	1.29945e-06	FoamyMac2
Hnrnpa2b1	7.41539e-11	-0.330881	0.659	0.636	1.40774e-06	FoamyMac2
Rpl36al	8.74695e-11	-0.311964	0.846	0.809	1.66052e-06	FoamyMac2
Npm1	9.04194e-11	-0.328533	0.791	0.747	1.71652e-06	FoamyMac2
Rcn3	1.09139e-10	-0.446599	0.102	0.16	2.0719e-06	FoamyMac2
Baz1a	1.19446e-10	-0.354887	0.229	0.287	2.26757e-06	FoamyMac2
Dnajb1	1.22643e-10	-0.386532	0.204	0.264	2.32826e-06	FoamyMac2
Klf3	1.28578e-10	-0.333208	0.142	0.206	2.44092e-06	FoamyMac2
Ap2a2	2.0896e-10	-0.341119	0.22	0.281	3.9669e-06	FoamyMac2
Ddx3y	2.12904e-10	-0.32106	0.161	0.226	4.04177e-06	FoamyMac2
Wdr89	2.982e-10	-0.47212	0.741	0.704	5.66103e-06	FoamyMac2
Timp1	3.29995e-10	-0.259349	0.232	0.156	6.26462e-06	FoamyMac2
Celf2	3.31698e-10	-0.383825	0.403	0.438	6.29695e-06	FoamyMac2
Tm4sf1	3.53897e-10	-0.381363	0.276	0.189	6.71837e-06	FoamyMac2
Dek	3.96053e-10	-0.423505	0.439	0.46	7.51867e-06	FoamyMac2
Adgre5	4.68756e-10	-0.370615	0.225	0.288	8.89886e-06	FoamyMac2
Klf4	8.84523e-10	-0.487839	0.398	0.438	1.67918e-05	FoamyMac2
Serpine2	8.87933e-10	-0.313554	0.181	0.115	1.68565e-05	FoamyMac2
Errfi1	9.05744e-10	-0.275485	0.088	0.143	1.71946e-05	FoamyMac2
Sp110	1.09468e-09	-0.349918	0.183	0.239	2.07814e-05	FoamyMac2
St8sia4	1.29464e-09	-0.256326	0.079	0.131	2.45775e-05	FoamyMac2
Zc3h12a	1.40572e-09	-0.3114	0.135	0.192	2.66862e-05	FoamyMac2
H3f3b	1.43259e-09	-0.250365	0.983	0.97	2.71964e-05	FoamyMac2
Lsm5	1.68725e-09	-0.402328	0.314	0.352	3.20308e-05	FoamyMac2
Myl9	1.73475e-09	-0.294894	0.171	0.11	3.29325e-05	FoamyMac2
Gm26740	2.1533e-09	-0.406566	0.147	0.204	4.08782e-05	FoamyMac2
Rpl5	2.46648e-09	-0.2676	0.898	0.84	4.68237e-05	FoamyMac2
Plaur	2.64043e-09	-0.608638	0.314	0.352	5.0126e-05	FoamyMac2
Cks1b	2.79826e-09	-0.374446	0.081	0.13	5.31221e-05	FoamyMac2
Sptbn1	2.99821e-09	-0.288488	0.083	0.134	5.6918e-05	FoamyMac2
Rpl22l1	3.70467e-09	-0.291518	0.853	0.824	7.03294e-05	FoamyMac2
Siah2	3.77927e-09	-0.265721	0.124	0.178	7.17457e-05	FoamyMac2
Irf1	4.0686e-09	-0.292373	0.102	0.155	7.72384e-05	FoamyMac2
Zcchc11	4.26768e-09	-0.265049	0.075	0.126	8.10177e-05	FoamyMac2
Gm42418	6.81187e-09	0.345144	0.461	0.361	0.000129316	FoamyMac2
Actg1	6.85164e-09	0.29216	0.713	0.731	0.000130071	FoamyMac2
Hilpda	7.80244e-09	-0.492119	0.134	0.187	0.000148122	FoamyMac2
Ccl4	8.0103e-09	-1.15418	0.424	0.308	0.000152068	FoamyMac2
Slfn2	8.11816e-09	-0.470873	0.497	0.498	0.000154115	FoamyMac2
Sat1	1.38348e-08	-0.484344	0.88	0.797	0.00026264	FoamyMac2
Zfp36l2	1.78128e-08	-0.543769	0.359	0.393	0.000338157	FoamyMac2
Mbnl1	1.92381e-08	-0.375582	0.497	0.508	0.000365216	FoamyMac2
Zfand5	1.94329e-08	-0.417819	0.485	0.492	0.000368915	FoamyMac2
Tra2a	2.03865e-08	-0.312634	0.2	0.255	0.000387017	FoamyMac2
Vgll4	2.22291e-08	-0.31395	0.097	0.147	0.000421997	FoamyMac2
Klf2	2.77374e-08	-0.612757	0.387	0.415	0.000526568	FoamyMac2
Psme2	2.83175e-08	-0.384552	0.645	0.603	0.000537579	FoamyMac2
Sys1	2.96672e-08	-0.341486	0.375	0.406	0.000563202	FoamyMac2
Ptp4a1	3.11152e-08	-0.369439	0.248	0.3	0.000590692	FoamyMac2
Rap1a	3.11641e-08	-0.305889	0.679	0.65	0.00059162	FoamyMac2
Gpx3	3.24713e-08	-0.347442	0.072	0.119	0.000616435	FoamyMac2
Kdm7a	3.86617e-08	-0.260809	0.154	0.207	0.000733953	FoamyMac2
Ptafr	4.9121e-08	-0.450145	0.264	0.307	0.000932512	FoamyMac2
Zc3hav1	6.13889e-08	-0.405172	0.24	0.286	0.00116541	FoamyMac2
Lcn2	6.84028e-08	-0.745889	0.143	0.093	0.00129856	FoamyMac2
2021-09-09	9.56766e-08	-0.292089	0.167	0.215	0.00181632	FoamyMac2
Slc9a3r1	1.20987e-07	-0.338949	0.259	0.301	0.00229683	FoamyMac2
Arl6ip1	1.21168e-07	-0.356226	0.586	0.572	0.00230026	FoamyMac2
Sde2	1.29653e-07	-0.295717	0.145	0.194	0.00246132	FoamyMac2
Smad7	1.41428e-07	-0.284987	0.079	0.123	0.00268486	FoamyMac2
Gda	1.73731e-07	-0.396323	0.161	0.206	0.00329811	FoamyMac2
Ctsk	1.75007e-07	0.379609	0.122	0.083	0.00332233	FoamyMac2
Tmem176b	1.79892e-07	-0.517137	0.524	0.518	0.00341507	FoamyMac2
Bcl2a1a	1.81593e-07	-0.385931	0.143	0.192	0.00344737	FoamyMac2
Rac2	1.82479e-07	-0.496129	0.752	0.699	0.00346418	FoamyMac2
Psip1	2.36464e-07	-0.259553	0.086	0.13	0.00448904	FoamyMac2
Ass1	2.62148e-07	-0.290436	0.107	0.153	0.00497662	FoamyMac2
Ptp4a2	3.20847e-07	-0.25944	0.597	0.583	0.00609097	FoamyMac2
Cd200	3.20961e-07	-0.495884	0.095	0.136	0.00609312	FoamyMac2
Igsf6	3.446e-07	-0.318688	0.191	0.235	0.00654188	FoamyMac2
Ramp1	3.74069e-07	-0.612988	0.264	0.299	0.00710132	FoamyMac2
Icam1	4.77911e-07	-0.345371	0.195	0.24	0.00907266	FoamyMac2
Crlf3	4.99246e-07	-0.251095	0.153	0.201	0.00947769	FoamyMac2
Vcam1	5.21729e-07	-0.261	0.183	0.127	0.0099045	FoamyMac2
Mat2a	5.27352e-07	-0.353082	0.371	0.392	0.0100113	FoamyMac2
Fam49b	7.3318e-07	-0.327006	0.686	0.628	0.0139187	FoamyMac2
Avpi1	8.99086e-07	-0.426128	0.175	0.216	0.0170683	FoamyMac2
Rarres2	1.01728e-06	-0.580612	0.065	0.102	0.019312	FoamyMac2
Tmed5	1.19974e-06	-0.320491	0.342	0.372	0.0227758	FoamyMac2
Hnrnpa1	1.29891e-06	-0.318381	0.408	0.432	0.0246585	FoamyMac2
Pnisr	1.63909e-06	-0.289276	0.187	0.231	0.0311164	FoamyMac2
Tob1	1.82914e-06	-0.274749	0.158	0.202	0.0347244	FoamyMac2
Napsa	1.82953e-06	-0.632418	0.237	0.265	0.0347319	FoamyMac2
Rap1b	1.98514e-06	-0.270575	0.812	0.753	0.0376859	FoamyMac2
Ccrl2	2.00953e-06	-0.615172	0.214	0.254	0.0381489	FoamyMac2
Bcl3	2.30994e-06	-0.279155	0.171	0.214	0.0438519	FoamyMac2
Cd83	2.49414e-06	-0.275827	0.584	0.439	0.0473488	FoamyMac2
Runx3	2.5769e-06	-0.295201	0.179	0.22	0.0489199	FoamyMac2
Ccl2	2.64429e-06	-1.13766	0.232	0.27	0.0501992	FoamyMac2
Clk1	2.73866e-06	-0.333543	0.332	0.364	0.0519907	FoamyMac2
Gm8186	3.58451e-06	-0.323738	0.192	0.232	0.0680484	FoamyMac2
Herpud1	3.92245e-06	-0.289029	0.269	0.307	0.0744638	FoamyMac2
Slbp	4.2633e-06	-0.292606	0.158	0.2	0.0809344	FoamyMac2
Hnrnpa3	4.962e-06	-0.265052	0.485	0.497	0.0941986	FoamyMac2
Cdkn1a	4.98042e-06	-0.455057	0.592	0.562	0.0945483	FoamyMac2
Top1	5.73244e-06	-0.285465	0.42	0.434	0.108825	FoamyMac2
Sumo1	5.87871e-06	-0.27187	0.584	0.564	0.111602	FoamyMac2
Sf3b1	6.21717e-06	-0.280228	0.451	0.462	0.118027	FoamyMac2
Igfbp4	9.74631e-06	-0.490493	0.195	0.231	0.185024	FoamyMac2
Trps1	1.00283e-05	-0.269663	0.209	0.249	0.190378	FoamyMac2
Pcolce	1.02129e-05	-0.364893	0.076	0.11	0.193881	FoamyMac2
Ywhaz	1.05913e-05	-0.295377	0.504	0.497	0.201064	FoamyMac2
Srsf2	1.06134e-05	-0.251776	0.673	0.633	0.201485	FoamyMac2
Kras	1.15274e-05	-0.306125	0.279	0.31	0.218835	FoamyMac2
Skil	1.31201e-05	-0.326356	0.352	0.374	0.249073	FoamyMac2
Sri	1.63905e-05	-0.263789	0.586	0.576	0.311156	FoamyMac2
Luc7l2	1.7719e-05	-0.251967	0.35	0.374	0.336377	FoamyMac2
Npm3	1.8226e-05	-0.297872	0.282	0.31	0.346003	FoamyMac2
Tmcc1	1.90123e-05	-0.260386	0.112	0.149	0.360929	FoamyMac2
Dbi	1.9519e-05	-0.449531	0.806	0.651	0.370548	FoamyMac2
Dennd4a	2.1674e-05	-0.351628	0.202	0.235	0.411458	FoamyMac2
Magoh	2.42378e-05	-0.27594	0.266	0.295	0.460131	FoamyMac2
Nab1	2.79197e-05	-0.252713	0.179	0.214	0.530027	FoamyMac2
Serpinh1	3.17849e-05	-0.59849	0.097	0.129	0.603404	FoamyMac2
Arf4	3.30478e-05	-0.288394	0.5	0.499	0.627379	FoamyMac2
Ankrd44	3.58735e-05	-0.25675	0.168	0.202	0.681023	FoamyMac2
Relb	3.63628e-05	-0.285702	0.174	0.21	0.690312	FoamyMac2
Chic2	4.18948e-05	-0.280749	0.387	0.402	0.79533	FoamyMac2
Rpl12	4.27549e-05	-0.293557	0.942	0.899	0.811659	FoamyMac2
Scand1	4.67687e-05	-0.26893	0.602	0.572	0.887857	FoamyMac2
Erh	4.7896e-05	-0.28038	0.31	0.34	0.909258	FoamyMac2
Gm2a	4.80628e-05	-0.515235	0.701	0.611	0.912425	FoamyMac2
Srsf7	4.98034e-05	-0.263719	0.36	0.378	0.945468	FoamyMac2
Jak1	5.01151e-05	-0.308355	0.36	0.38	0.951385	FoamyMac2
C3	5.77709e-05	-0.366704	0.106	0.139	1	FoamyMac2
Hnrnpm	5.78885e-05	-0.258201	0.365	0.385	1	FoamyMac2
Cfh	6.10703e-05	-0.422312	0.185	0.215	1	FoamyMac2
Phlda1	6.33966e-05	-0.514022	0.246	0.274	1	FoamyMac2
Cxcl2	6.65921e-05	-1.25879	0.335	0.35	1	FoamyMac2
Atxn7l3b	6.73656e-05	-0.254932	0.241	0.273	1	FoamyMac2
Gas6	6.81318e-05	-0.328997	0.324	0.244	1	FoamyMac2
Fcgrt	7.25719e-05	-0.683709	0.306	0.318	1	FoamyMac2
Kctd12	8.44622e-05	-0.356603	0.318	0.337	1	FoamyMac2
Vasp	0.000101572	-0.398378	0.528	0.502	1	FoamyMac2
Map4k4	0.000108751	-0.277767	0.152	0.183	1	FoamyMac2
Selplg	0.000141689	-0.419705	0.659	0.598	1	FoamyMac2
Klf10	0.00016907	-0.250077	0.179	0.212	1	FoamyMac2
Sumo2	0.000174542	-0.275879	0.537	0.532	1	FoamyMac2
Hk2	0.000186871	-0.292565	0.169	0.198	1	FoamyMac2
Gpcpd1	0.000214152	-0.346261	0.206	0.235	1	FoamyMac2
Sparc	0.000247441	-1.32775	0.461	0.359	1	FoamyMac2
Rrad	0.000252553	-0.44336	0.15	0.18	1	FoamyMac2
Elf1	0.000255844	-0.266204	0.197	0.225	1	FoamyMac2
Fam107b	0.00026077	-0.333397	0.228	0.253	1	FoamyMac2
Osm	0.00026315	-0.332272	0.124	0.153	1	FoamyMac2
Trib1	0.000290873	-0.305243	0.202	0.231	1	FoamyMac2
Rsrp1	0.000338441	-0.275229	0.65	0.613	1	FoamyMac2
Rogdi	0.000387316	-0.283282	0.115	0.144	1	FoamyMac2
Lmo4	0.000395843	-0.488809	0.391	0.389	1	FoamyMac2
Nr3c1	0.00065515	-0.253625	0.17	0.197	1	FoamyMac2
Jun	0.000695964	-0.284766	0.497	0.398	1	FoamyMac2
[truncated: 22,824 more rows]
[truncated: 9 more columns]
