# Supplementary material for: Meta-Analysis of Smooth Muscle Lineage Transcriptomes in Atherosclerosis and Their Relationships to In Vitro Models
Source: Immunometabolism. Author manuscript; Available in PMC 2021 Jun 25. (PMC8232871; doi:10.20900/immunometab20210022)
Supplement: Supplementary Tables [file NIHMS1707691-supplement-Supplementary_Tables.zip › Supplementary Tables/IJ-00992.R1_Supplementary Table S4.xlsx]

## Sheet: Sheet1
Supplementary Table S4. Mapped reads per sequencing experiment unique to this study
sample name	sample type	mapped reads to mm10
control-0h-rep1	RNA-seq (polyA-selected)	7235821
control-0h-rep2	RNA-seq (polyA-selected)	14939103
control-0h-rep3	RNA-seq (polyA-selected)	28270034
control-24h-rep1	RNA-seq (polyA-selected)	32856897
control-24h-rep2	RNA-seq (polyA-selected)	25232114
control-24h-rep3	RNA-seq (polyA-selected)	29498282
control-48h-rep2	RNA-seq (polyA-selected)	12277018
control-48h-rep3	RNA-seq (polyA-selected)	12638126
cholesterol-24h-rep1	RNA-seq (polyA-selected)	30382843
cholesterol-24h-rep2	RNA-seq (polyA-selected)	27057700
cholesterol-24h-rep3	RNA-seq (polyA-selected)	33466913
cholesterol-48-rep1	RNA-seq (polyA-selected)	22307066
cholesterol-48-rep2	RNA-seq (polyA-selected)	14764286
cholesterol-48-rep3	RNA-seq (polyA-selected)	9490481
control-0h	ChIP-seq (H3K27ac antibody)	15344470
control-24h	ChIP-seq (H3K27ac antibody)	24609788
control-48h	ChIP-seq (H3K27ac antibody)	18691300
cholesterol-24h	ChIP-seq (H3K27ac antibody)	24493216
cholesterol-48h	ChIP-seq (H3K27ac antibody)	16532230
