# Supplementary material for: Meta-Analysis of Smooth Muscle Lineage Transcriptomes in Atherosclerosis and Their Relationships to In Vitro Models
Source: Immunometabolism. Author manuscript; Available in PMC 2021 Jun 25. (PMC8232871; doi:10.20900/immunometab20210022)
Supplement: Supplementary Tables [file NIHMS1707691-supplement-Supplementary_Tables.zip › Supplementary Tables/IJ-00992.R1_Supplementary Table S5.xlsx]

## Sheet: Sheet1
Supplementary Table S5 | Metascape pathway analysis results of genes near FOSL2 or ATF4 motifs in distal H3K27ac regions that were enriched in cholesterol versus control ChIP-seq samples. Columns from left to right are as follows: (A) the motif in the H3K27ac regions for which the genes are near to, (B) the pathway category enriched, (C) the pathway identifier, (D) the name of the pathway, (E) Lo…
Motif in H3K27ac cholesterol-enriched distal regions	Category	Term	Description	LogP	Log(q-value)	InTerm_InList	Symbols
FOSL2	GO Biological Processes	GO:0030029	actin filament-based process	-45.9787	-41.6193	220/794	ABL1,ACTB,ACTN4,ACTN1,ADD3,ANXA1,APOA1,AQP1,RHOB,ATP1A1,ATP2A2,CACNA1C,CACNA1D,CACNA2D1,CAMK2D,CAPG,CAPN3,CAPZB,CAV1,CDC42,CFL2,CNN1,CNN3,CSRP1,CCN2,DIAPH1,DIAPH2,DMD,DPYSL3,DSP,S1PR1,EFNA5,EPB41L1,EPB41L2,EPS8,F2RL1,FAT1,FER,FGF7,GAB1,GAS2,GHSR,GJA5,GSN,KCNA5,KCNJ2,KCNJ3,KIT,KRT8,LIMK1,LRP1,MARCKS,SMAD3,MEF2A,MKLN1,MYBPC3,MYH9,MYH10,MYL1,MYL4,MYO1D,MYO1E,MYO5A,MYO9B,NOTCH2,NTRK3,OPHN1,PAK1,PAK2,…
FOSL2	GO Biological Processes	GO:0007169	transmembrane receptor protein tyrosine kinase signaling pathway	-38.3801	-34.4978	197/740	ABL1,ACTB,ADRB2,ANGPT1,ANGPT2,APC,FASLG,AR,ATP6V1A,ATP6V1B2,ATP6V1C1,BDNF,BMP2,BMP5,CAV2,CBLB,CCND3,CDC42,CDH13,CHN1,COL4A1,COL4A2,COL4A5,COL4A6,CCN2,DCN,DNM1,HBEGF,EFNA5,EFNB2,EGF,EGFR,EPHA2,EPHA7,EPS15,ERBB4,EXT1,EFEMP1,FER,FGF2,FGF7,FGF9,FGFR2,FOXC1,FOXO1,FLT1,FRK,FYN,GAB1,GHR,GHSR,GPC1,RAPGEF1,GRIN2B,NRG1,HIF1A,HSPB1,NDST1,IGF1R,IGF2R,IGFBP1,IGFBP2,IGFBP3,RBPJ,IL12A,ITGAV,ITGB3,KIT,LOX,LRP1,M…
FOSL2	GO Biological Processes	GO:0001944	vasculature development	-36.3547	-32.5973	201/787	ABL1,ACVR1,ADM,JAG1,AHR,ALOX5,ANGPT1,ANGPT2,ANPEP,ANXA1,KLK3,FASLG,AQP1,RHOB,ATP2B4,BMP4,BMPR2,BTG1,CASP8,CAV1,RUNX1,CD34,CDC42,CDH2,CDH13,COL4A1,COL4A2,COL5A1,COL8A1,CCN2,CTH,CTSH,CYP1B1,DCN,S1PR1,EFNB2,EGF,EPHA2,ELK3,EPAS1,ETS1,FGF2,FGF9,FGFR2,FOXC1,FLT1,FN1,GAB1,GATA6,GHSR,GJA5,GLI3,RAPGEF1,HAS2,HIF1A,HK2,HMGB1,HMOX1,HSPB1,HSPG2,NDST1,RBPJ,IL6R,IL12A,ISL1,ITGAV,ITGB2,ITGB3,JAK1,JUN,KIT,LIF,LOX…
FOSL2	GO Biological Processes	GO:0000904	cell morphogenesis involved in differentiation	-35.6419	-31.9814	189/723	ABL1,ACTB,ACTN4,ACTN1,ADCY1,ALCAM,ANK3,APOA1,AR,RERE,BDNF,BMPR1B,BMPR2,CDC42,CDH2,CDH11,CHN1,CREB1,DAB1,DCC,EFNA5,EFNB2,EPHA2,MARK2,EPHA7,EXT1,FBLN1,FER,FGFR2,FN1,FYN,GAB1,GDNF,GLI2,GLI3,GOLGA4,GPC1,HAS2,ISL1,ITGA4,ITGAV,ITGB3,KIF5B,LAMA3,LAMC2,LIMK1,LIMS1,LRP1,LRP4,MEF2A,MEF2C,MYH9,NCAM1,NEDD4,NEFL,NEO1,NFIB,NGF,NODAL,NOTCH2,NTRK2,OPA1,OPHN1,PAK1,PAK2,PAK3,PIK3CB,PIK3R1,PLCG1,PLXNA1,PLXNA2,PPP3C…
FOSL2	GO Biological Processes	GO:0070848	response to growth factor	-35.0309	-31.5166	190/736	ABL1,ACVR1,ACVR2A,ANGPT2,ANXA1,XIAP,APOA1,FASLG,ATP2B4,BCL9,BDNF,BMP2,BMP4,BMP5,BMPR1B,BMPR2,ZFP36L2,LDLRAD4,CAT,CAV1,CAV2,RUNX2,CD44,CDKN2B,COL3A1,COL4A2,CREB1,CCN2,DAB2,DCN,EGFR,EPHA2,ERBB4,EXT1,FER,FGF2,FGF7,FGF9,FGFR2,FOXC1,FLT1,FMOD,FNTA,FSHB,FYN,GAB1,GAS6,GATA6,GOT1,GPC1,RAPGEF1,GSTP1,HAS2,HDAC2,HIF1A,HIVEP1,HSPA1A,HSPB1,NDST1,TNC,RBPJ,IL12A,ITGB3,JUN,LIMS1,LOX,LTBP1,LTBP2,SMAD3,MEF2C,MEIS2…
FOSL2	GO Biological Processes	GO:0048729	tissue morphogenesis	-32.0908	-28.8775	168/638	ABL1,ACTB,ACVR1,ADM,JAG1,AR,RHOB,BMP2,BMP4,BMP5,BMPR2,CD44,CDC42,COL4A1,COL5A1,COL11A1,CTSH,DAB2,DSP,HBEGF,S1PR1,EGF,EPHA2,EPHA7,EXT1,FGF2,FGF7,FGFR2,FKBP1A,FOXC1,FRZB,GCNT1,GDNF,GLI2,GLI3,GRSF1,NRG1,HIF1A,TNC,RBPJ,ISL1,ITGB3,ITGB4,LAMA3,LIF,LRP6,SMAD3,MEF2C,MLLT3,MYBPC3,MYC,MYF6,NODAL,NOTCH2,ROR1,ROR2,OPA1,OPHN1,PAK1,PBX1,PDGFA,PGR,PKD1,PLXNA1,PODXL,PRKACB,PSMA6,PSMB3,PSMC6,PSMD4,PSMD7,PTEN,PTK7…
FOSL2	GO Biological Processes	GO:0009611	response to wounding	-31.9043	-28.749	171/658	ACTB,ACTN1,ADM,ADORA3,ALOX5,ANXA1,APOA1,DST,ZFP36L2,CAPZB,CAV1,CD34,ENTPD1,CD44,CDC42,COL3A1,COL5A1,CLDN4,CSRP1,CCN2,DCN,DPYSL3,DSP,HBEGF,EGFR,ELK3,ETS1,EXT1,F2RL1,F8,FBLN1,FGF2,FGF7,FGFR2,FN1,FYN,GAS6,GATA6,GIP,GLI3,GNA11,GSN,SERPIND1,HDAC2,NRG1,HIF1A,HMGB1,HMOX1,FOXA2,HSPB1,TNC,ID3,IFNB1,INHBB,ISL1,ITGA2B,ITGB3,ITGB4,ITPR2,KCNK2,LOX,LRP1,SMAD3,MTR,MYH9,NEFL,NFE2L2,NOTCH2,PAK1,PDGFA,SERPINE2,PIK…
FOSL2	GO Biological Processes	GO:0120035	regulation of plasma membrane bounded cell projection organization	-30.5201	-27.4829	165/638	ADCYAP1,APC,ATF1,BDNF,BMP5,BMPR2,CAMK2G,CAPZB,CAV1,CD44,CDC42,CDH2,CHN1,DAB1,DCC,DPYSL3,EFNB2,EPHA2,MARK2,EPHA7,EPS8,F2RL1,FER,FN1,FYN,GOLGA4,RAPGEF1,GRIN2B,HTT,HDAC2,KIT,LIMK1,LRP1,LRP4,MYO10,NEDD4,NEFL,NFE2L2,NGF,NTRK2,NTRK3,ROR1,ROR2,OPA1,PAK1,PAK2,PAK3,ATP8B1,PIK3R1,PLXNA1,PLXNA2,PODXL,PPP3CA,PRKD1,MAP2K1,PRNP,PTEN,PTK7,TWF1,PTN,PTPRD,PTPRG,PTPRS,RAC1,RAP2A,RIT2,ROBO1,CX3CL1,CXCL12,SEMA3F,SFR…
FOSL2	GO Biological Processes	GO:0034330	cell junction organization	-30.3274	-27.3104	175/701	ABL1,ACTB,ACTN1,ANK3,APBB2,APC,BDNF,DST,CAV1,RUNX1,CDC42,CDH1,CDH2,CDH6,CDH11,CDH13,CDH18,COL4A1,COL4A5,CLDN4,DCTN1,DSP,EFNA5,EFNB2,EPHA2,EIF4G1,EPHA7,ERBB4,EXT1,F2RL1,FN1,FNTA,FYN,GABRG2,GDNF,GHSR,GJA5,GJB1,RAPGEF1,GRIN2B,TNC,IGF1R,ITGB4,KIFC3,KRT5,LAMA3,LAMC2,LIMS1,LRP1,LRP4,SMAD3,MEF2C,AFDN,MYH10,NEDD4,NEFL,NTRK2,OPA1,OPHN1,CLDN11,OXTR,PAK2,PAK3,PECAM1,PIK3R1,PKP1,PRKCA,PRNP,LGMN,PTEN,PTN,PTPR…
FOSL2	GO Biological Processes	GO:0051345	positive regulation of hydrolase activity	-29.5845	-26.623	186/779	ADCYAP1,ADRB1,ALDH1A1,APOA1,FASLG,ASPH,ATP1B3,ATP4B,BDNF,BMP2,CALM1,CASP8,CAV1,CAV2,CHN1,CLDN4,CCN2,CTSD,CTSH,DAP,DAPK1,DDX3X,S1PR1,EGFR,EPHA2,F2RL1,FBLN1,FGF2,FGFR2,FLT1,FN1,FNTA,FYN,RAPGEF1,GRIN2B,GSN,HMGB1,HMGB2,HNRNPU,AGFG1,AGFG2,DNAJB2,HSPA1A,DNAJB1,JUN,KIT,LIMS1,SMAD3,MBP,MEF2C,AFDN,MMUT,MYBPC3,MYC,MYL4,MYO9B,PPP1R12A,NGF,NODAL,NTRK2,NTRK3,OPHN1,PLCG1,PNLIP,PRKD1,LGMN,PTAFR,PTH,RANGAP1,RASA…
FOSL2	GO Biological Processes	GO:0001503	ossification	-29.5347	-26.5903	122/402	ACVR1,ACVR2A,ADRB2,JAG1,ALOX5,ASGR2,ATP2B1,BMP2,BMP4,BMP5,BMPR1B,BMPR2,CAT,RUNX2,RUNX1,CDH11,CDK6,COL5A2,COL6A1,COL11A1,CCN2,S1PR1,EGFR,EPHA2,EXT1,FGFR2,FOXC1,GLI2,GLI3,HIF1A,HNRNPU,HSD17B4,TNC,ID3,IGFBP3,RBPJ,IL6R,IL6ST,LOX,LRP4,LRP6,SMAD3,MEF2C,MEF2D,MMP16,MSX2,ROR2,DDR2,OMD,PBX1,PHEX,PRKD1,MAPK1,MAPK3,PTH,PTN,SFRP2,SLC8A1,SNAI1,SOX11,SP3,SPP1,STC1,TGFB3,KLF10,CLEC3B,TWIST1,VEGFC,WNT5A,WNT11,FZ…
FOSL2	GO Biological Processes	GO:0030155	regulation of cell adhesion	-29.1867	-26.2587	178/734	ABL1,ACTN4,JAG1,ALOX5,ANGPT1,ANGPT2,ANK3,ANXA1,APOA1,ASS1,BMP2,BMP4,CAV1,RUNX1,CBLB,CD44,CD81,CDC42,CDH1,CDH13,CDK6,COL8A1,CYP1B1,DAB1,S1PR1,EFNA5,EPHA2,EPHA7,ETS1,FBLN1,FBLN2,FN1,FYN,GLI2,GLI3,GSN,HAS2,HMGB1,FOXA2,TNC,IFNB1,IGFBP2,IL2RA,IL6ST,IL12A,IL15,ITGA4,ITGAV,ITGB2,JAK1,LAMA3,LAMA4,LIF,LIMS1,LMO7,LRP1,SMAD3,MBP,AFDN,PPP1R12A,NID1,NODAL,PAK1,PAK2,PAK3,PDCD1,VIT,SERPINE2,PIK3CB,PIK3R1,PKD1,P…
FOSL2	GO Biological Processes	GO:0048589	developmental growth	-28.1963	-25.284	155/605	ABL1,ADM,ADRB1,ADRB2,ALCAM,ANXA1,AR,BCL9,BDNF,BMP4,BMPR1B,BMPR2,CAPN3,RUNX1,CD81,CREB1,DCC,S1PR1,EN1,EPHA7,ERBB4,ERCC1,EXT1,FGF2,FGF7,FGFR2,FOXC1,FN1,GAS2,GATA6,GHR,GHSR,GLI2,GLI3,GOLGA4,GSN,TNC,IGFBP1,RBPJ,ITGA4,KCNK2,LIMK1,LRP1,LRP4,LRP6,SMAD3,MEF2C,MEIS1,MYF6,NGF,NINJ2,NOTCH2,DDR2,PAK1,PIM1,PLXNA1,PPARD,PPP3CA,MAPK1,PRL,LGMN,PTEN,PTK7,PTN,PTPRS,PTX3,RARB,RBBP6,SALL1,CXCL12,SEMA3F,SFRP2,SLIT3,S…
FOSL2	GO Biological Processes	GO:0007507	heart development	-27.253	-24.385	145/556	ACVR1,ADM,AP1B1,JAG1,BMP2,BMP4,BMP5,BMPR2,CACNA1C,CASP8,RUNX1,CDC42,COL3A1,COL5A1,COL11A1,CPE,CREB1,DSP,S1PR1,EFNB2,EGFR,ERBB4,EXT1,FGF2,FGFR2,FKBP1A,FOXC1,FN1,GATA6,GJA5,GLI2,GLI3,GNA11,HAS2,NRG1,HIF1A,HNRNPU,NDST1,ID3,RBPJ,ISL1,KCNK2,LOX,LRP6,SMAD3,MEF2A,MEF2C,MEF2D,MEIS1,MNAT1,MYBPC3,NFATC1,NODAL,NOTCH2,NTRK3,OXTR,PAK1,PIM1,PKD1,PPARD,MAPK1,MAPK3,MAP2K1,MAP2K5,PTEN,PTK7,PTN,RARB,ROBO1,SALL1,SC…
FOSL2	GO Biological Processes	GO:0060322	head development	-26.5141	-23.6732	175/751	ABL1,ACTB,ADCY1,ADCYAP1,AQP1,PHOX2A,RERE,ATP2B1,ATP2B4,BMP2,BMP4,BMP5,BMPR2,CALM1,CDC42,CDH1,CDH2,CDK6,COL3A1,COL4A1,CREB1,CSNK1D,DAB1,S1PR1,EGF,EN1,EPHA7,ERBB4,ETS1,EXT1,FGF9,FGFR2,FOXC1,FYN,GLI2,GLI3,GRIN2B,H2AX,HIF1A,HNRNPD,DNAJB1,HSPG2,NDST1,RBPJ,ISL1,KIF5B,LRP1,LRP6,MAS1,MBP,MEIS1,MEIS2,MNAT1,MYO1D,NDUFS4,NEFL,NEUROD1,NFIB,NODAL,NTRK2,OPHN1,OXTR,PAK1,PBX1,PCDH9,SERPINE2,PLXNA2,POU1F1,PPP3CA,…
FOSL2	GO Biological Processes	GO:0048598	embryonic morphogenesis	-25.1329	-22.3863	143/569	ABL1,ACVR1,ACVR2A,ADM,APOA1,AR,BMP4,BMP5,BMPR2,CACNA1C,COL4A2,COL5A1,COL5A2,COL6A1,COL7A1,COL8A1,COL11A1,DUSP5,EPHA2,EN1,EXT1,EYA1,EFEMP1,FGF2,FGFR2,FOXC1,FLT1,FN1,FRZB,GATA6,GDNF,GLI2,GLI3,GRSF1,HDAC2,HIF1A,FOXA2,NDST1,ID2,ITGA4,ITGAV,ITGB2,ITGB3,ITGB4,LAMA3,LRP4,LRP6,SMAD3,MBNL1,MBP,MEF2C,MMP16,MSX2,NEUROD1,NODAL,NOTCH2,ROR2,OPA1,PBX1,PRKACB,MAPK1,MAPK3,MAP2K5,PTK7,RARB,SALL1,SDC4,SFRP2,SNAI1,S…
FOSL2	WikiPathways	WP3888	VEGFA-VEGFR2 Signaling Pathway	-25.0965	-22.3603	121/439	ABL1,ADRB2,JAG1,ALB,ANXA1,BIRC5,CCND1,BMP2,CACNA2D1,CAPN2,CAPZB,CAV1,CDC42,CREB1,CRIP2,CSRP1,CCN2,HBEGF,DUSP5,S1PR1,EPHA2,EIF4G1,EPS15,ETS1,FOXO1,FLT1,FN1,FYN,GAB1,GPC1,RAPGEF1,GRSF1,HMGB1,HSPA1A,HSPB1,IDH2,IGFBP3,IGFBP7,ITGAV,ITGB3,JUN,LDHA,LIMK1,MEF2C,AFDN,MMP10,MYH9,NFATC1,NFATC2,NFKB1,PAK1,PAK2,PIK3R1,PLA2G4A,PLAU,PLCG1,PPP3CA,PRKAA1,PRKCA,PRKD1,PRKG1,MAPK1,MAPK3,MAP2K1,MAP2K6,HTRA1,PSMD4,PTP…
FOSL2	KEGG Pathway	hsa05200	Pathways in cancer	-24.9541	-22.2282	113/395	ABL1,ADCY1,ADCY8,APC,BIRC2,XIAP,BIRC5,KLK3,FASLG,AR,CCND1,BMP2,BMP4,CASP8,RUNX1,RUNX1T1,CBLB,CDC42,CDH1,CDK6,CDKN2B,CKS2,COL4A1,COL4A2,COL4A5,COL4A6,CSF2RA,DAPK1,DCC,EGF,EGFR,EPAS1,ETS1,MECOM,FGF2,FGF7,FGF9,FGFR2,FOXO1,FN1,GLI2,GLI3,GNA11,GNG7,LPAR4,GSTP1,HDAC2,HIF1A,IGF1R,ITGA2B,ITGAV,JAK1,JUN,KIT,LAMA3,LAMA4,LAMC2,SMAD3,KITLG,MYC,NFKB1,PDGFA,PIK3CB,PIK3R1,PLCB4,PLCG1,PPARD,PRKACB,PRKCA,MAPK1,MA…
FOSL2	GO Biological Processes	GO:0032870	cellular response to hormone stimulus	-23.9638	-21.2856	149/621	ADCY1,ADCY8,ADCYAP1,ANXA1,APC,AQP1,AR,ARNTL,ASS1,ATP1A1,ATP2B1,ATP6V1A,ATP6V1B2,ATP6V1C1,BMP4,ZFP36L2,KLF9,CAV1,CAV2,RUNX1,CCND3,CREB1,CTSB,CTSH,DAB2,EGFR,ESRRG,ACSL1,FECH,FER,FOXO1,FOSB,FSHB,FYN,GAB1,GATA6,GHR,GHSR,GOT1,GSTP1,HNRNPU,TNC,IGF1R,IGFBP1,IGFBP2,IGFBP7,INHBB,ISL1,KIT,LPL,MAS1,MEF2C,MYO5A,NEDD4,NFE2L2,NFKB1,NODAL,NPC1,OPA1,PAK1,PGR,PHEX,PIK3C2A,PIK3R1,PIP4K2A,PPARD,PRKAA1,PRKACB,PRKAR2…
FOSL2	GO Biological Processes	GO:0007264	small GTPase mediated signal transduction	-23.1456	-20.4764	128/502	ABCA1,ABL1,APOA1,RHOB,CDC42,CDH13,CHN1,COL3A1,DAB1,EPS8,F2RL1,FGF2,LPAR4,RAPGEF1,HMOX1,JUN,KPNB1,LIMK1,KITLG,MYO9B,NGF,NOTCH2,NUCB2,OPHN1,PIK3CB,PRKD1,PTH,RAC1,RALGDS,RAP2A,RAP2B,RASA1,RASGRF1,RHEB,RIT2,ROBO1,SOS1,SRC,BCAR3,GPR65,IRS2,KSR1,ARHGEF7,SQSTM1,KALRN,CYTH3,CYTH2,CYTH1,SLIT2,NTN1,ARHGEF6,RALGPS1,RAPGEF2,GARRE1,DOCK4,ARHGAP32,RIPOR2,ELMO1,SRGAP3,ARHGAP44,IQSEC1,KIF14,ARHGAP25,RASGRP1,CNKS…
ATF4	GO Biological Processes	GO:0030198	extracellular matrix organization	-9.9694	-5.7214	31/306	Adamts1,Apbb2,Aplp2,App,Serpinh1,Col11a1,Col15a1,Col3a1,Col4a2,Col5a2,Col1a1,Cyp1b1,Fbln2,Lum,Ddr2,P4ha1,Pmp22,Tgfbr1,Creb3l1,Tmem38b,Col5a3,Vit,Col25a1,Adtrp,Mmp28,Thsd4,Adamts2,Adamts12,Sulf1,Vwa1,Ecm2,Apoa1,P3h2,BC051665,Cdh1,Fbn1,Pecam1,Spp1,Htra1,Sptbn1,Col6a3,Thbs2
ATF4	GO Biological Processes	GO:0030036	actin cytoskeleton organization	-9.64425	-5.7214	50/717	Apoa1,Capg,Cdh1,Cobl,Csf1r,Eps8,Fat1,Fgf7,Lpin1,Mef2c,Met,Nedd9,Nf2,Ntrk3,Pecam1,Pmp22,Sorbs1,Slit2,Sptbn1,Tgfbr1,Add3,Dlc1,Diaph2,Pdlim1,Tmeff2,Pdlim5,Jmy,Snx9,Cgnl1,Arhgap26,Ermn,Lmod2,Ophn1,Nlrp4f,Foxp1,Cavin3,Cald1,Elmo1,Shroom4,Mcu,Ehbp1,Phactr1,Mrtfa,Frmd5,Rap1gds1,Sorbs2,Coro2b,Xirp2,Fam171a1,Tnik,App,Serpinh1,Col11a1,Col3a1,Col5a2,Col1a1,Cyp1b1,Lum,Map2,Mapt,Ddr2,P4ha1,Pcm1,Clip1,Ccsap,Th…
ATF4	GO Biological Processes	GO:0051216	cartilage development	-7.02971	-3.44637	21/205	Runx2,Serpinh1,Col11a1,Col1a1,Fgf18,Fgf9,Mef2c,Nfib,Pax7,Sox6,Stc1,Zeb1,Tgfbr1,Ror2,Arid5a,Efemp1,Tapt1,Adamts12,Mex3c,Sulf1,Chsy1,Ebf2,Tbl1xr1,Col5a2,Twist2,Fbn1,Fst,Cited2,Tmem38b,Hapln3,Bbx,Usp1,Xylt1,Adamts1,Ddr2,Spp1
ATF4	GO Biological Processes	GO:0070848	response to growth factor	-6.39408	-3.11177	40/648	Adam17,Runx2,Col3a1,Col4a2,Erbb4,Fbn1,Fgf18,Fgf7,Fgf9,Vegfd,Fst,Ier2,Mef2c,Cited2,Nedd4,Ntrk3,Pdcd4,Ptprk,Rbpj,Slit2,Sox6,Tcf4,Zeb1,Tgfbr1,Xdh,Creb3l1,Ror2,Crim1,Htra1,Pmepa1,Tbc1d7,Ehd4,Cald1,Hivep1,Skor1,Adamts12,Jcad,Sulf1,Mtss2,Frs2,Sptbn1,Dmrt1,Stoml1
ATF4	GO Biological Processes	GO:0003231	cardiac ventricle development	-5.8114	-2.61872	16/148	Col11a1,Cpe,Fgf9,Hey2,Jag1,Mef2c,Cited2,Rbpj,Slit2,Slit3,Tgfbr1,Sall1,Heg1,Xirp2,Robo2,Frs2,Adamts1,Runx2,Cdh1,Fgf18,Fgf7,Met,Nfib,Ror2,Bcor,Sulf1,Nedd4,Pdcd4,Dlc1,Adam17,App,Fhl1,Cdk6,Sel1l,Cntn6,Perp,Sorbs2
ATF4	GO Biological Processes	GO:0048729	tissue morphogenesis	-5.78709	-2.61872	40/685	Artn,Cdh1,Cobl,Col11a1,Col3a1,Cyp7b1,Epha7,Erbb4,Fat1,Fgf7,Fst,Hey2,Jag1,Mef2c,Met,Cited2,Myf6,Ncoa3,Nf2,Pax7,Rbpj,Slit2,Stc1,Tgfbr1,Ror2,Clic4,Dlc1,Tmeff2,Sall1,Gcnt3,Heg1,Pard3,Ophn1,Adarb1,Mrtfa,Adamts12,Sulf1,Xirp2,Robo2,Frs2,App,Btg3,Cdk6,Csf1r,Cyp1b1,Twist2,Il15,Ndrg1,Nfib,Pdcd4,Pmp22,Prl,Ptpn14,Dusp1,Ptprk,Slit3,Zeb1,Trim24,Xdh,Tspan32,Dusp10,Nmi,Optn,Cd276,Cops8,Zbtb7c,P3h2,Ambra1,Adtrp,M…
ATF4	GO Biological Processes	GO:0001886	endothelial cell morphogenesis	-5.54456	-2.41422	6/17	Col15a1,Met,Pecam1,Stc1,Clic4,Heg1,Cdh1,Fat1,Pard3,Hey2,Jag1,Rbpj,Zeb1,Tgfbr1,Xdh,Adamts12,Cdh2,Cdk6,Erbb4,Gfi1,Mef2c,Ncoa3,Nf2,Nfib,Ntrk3,Dmrt1,Tmem38b,Sall1,Fndc3b,Ophn1,Foxp1,Ubn1,Frs2
ATF4	GO Biological Processes	GO:0048667	cell morphogenesis involved in neuron differentiation	-5.52043	-2.41422	38/651	Apbb2,App,Artn,Cdh2,Cobl,Csf1r,Dcc,Epha7,Mef2c,Met,Map2,Mapt,Nedd4,Nfib,Ntrk3,Pmp22,Slit2,Slit3,Vldlr,Cntn6,Plxnc1,Pdlim5,Nrn1,Col25a1,Rbfox2,Ophn1,Foxp1,Adarb1,Zfp365,Phactr1,Ablim1,Lrrc4c,Robo2,Ppfia2,Hecw2,Adcy1,Kalrn,Tnik,Adam17,Adamts1,Bnip2,Asap1,Gfi1,Hey2,Hnrnpk,Itsn1,Jag1,Rbpj,Plk2,Tcf4,Zeb1,Ror2,Sall1,Fbxo38,Efemp1,Xylt1,Brinp2,Apoa1,Tspan2,Ch25h,Cyp7b1,Fgf18,Fgf7,Vegfd,Dusp1,Cxcl2,Spp1,…
ATF4	GO Biological Processes	GO:0050808	synapse organization	-5.38379	-2.39728	31/485	App,Cdh1,Cdh2,Epha7,Erbb4,Gabrg2,Glrb,Gpc4,Hnrnpk,Itsn1,Mef2c,Mapt,Ndrg1,Nedd4,Nfia,Ntrk3,Pmp22,Ppfibp2,Sorbs1,Thbs2,Pdlim5,Setd5,Ophn1,Zfp365,Abhd17b,Slc6a1,Sorbs2,Lrrc4c,Sybu,Ppfia2,Kalrn,Bard1,Hsph1,Mdfic,Map2,Nf2,Oaz2,Pcm1,Ptpn14,Sptbn1,Gbf1,Camk2d,Sh3tc2,Tnik
ATF4	GO Biological Processes	GO:0007507	heart development	-5.34067	-2.38058	37/637	Adamts1,Adra1b,Cacna1c,Col11a1,Col3a1,Cpe,Erbb4,Fadd,Fbn1,Fgf9,Hey2,Jag1,Mef2c,Met,Cited2,Nedd4,Ntrk3,Pdcd4,Rbpj,Slit2,Slit3,Sox6,Tgfbr1,Sgcd,Dlc1,Pdlim1,Pdlim5,Sall1,Bcor,Rbm20,Heg1,Camk2d,Foxp1,Sorbs2,Xirp2,Robo2,Frs2,Fgf7,Ddr2,Stc1,Tmem38b,Myf6,Pax7,Adarb1,Hmgcr,Pmp22,Mbnl1,Bnip2,Cdh2,Foxk1,Zeb1,Lmod2,Mrtfa,Col1a1,Pde1a,Ambra1,Runx2,Ebf2,Gfi1,Nkx6-2,Sox13,Ror2,Prickle2
ATF4	GO Biological Processes	GO:0048589	developmental growth	-5.26991	-2.34933	43/799	Adra1b,App,Cacna1c,Cobl,Epha7,Erbb4,Fgf7,Fgf9,Hey2,Hnrnpk,Mef2c,Cited2,Map2,Mapt,Myf6,Ncoa3,Ntrk3,Ddr2,Pax7,Pmp22,Rad51b,Rbbp6,Rbpj,Siah1a,Slit2,Slit3,Stc1,Tgfbr1,Ercc5,Clic4,Tmem38b,Pdlim5,Sall1,Dusp10,Nrn1,Heg1,Tbl1xr1,Camk2d,Foxp1,Adarb1,Sorbs2,Pde4d,Mex3c,Adam17,Apbb2,Fhl1,Il3ra,Il9r,Foxk1,Nf2,Ndufa13,Nedd9,Rftn1
ATF4	GO Biological Processes	GO:0007169	transmembrane receptor protein tyrosine kinase signaling pathway	-5.18447	-2.28238	35/596	Adam17,Aplp2,App,Runx2,Col4a2,Col1a1,Csf1r,Epha7,Erbb4,Fgf18,Fgf7,Fgf9,Vegfd,Gnai2,Met,Nedd4,Nedd9,Ntrk3,Ddr2,Rab7,Rbpj,Atxn1,Sorbs1,Tcf4,Xdh,Axl,Creb3l1,Ror2,Nucb2,Efemp1,Sh3tc2,Adamts12,Jcad,Sulf1,Frs2,Adamts1,Cldn4,Cyp1b1,Twist2,Fadd,Kitl,Pecam1,St3gal4,Plk2,Tgfbr1,Plpp3,Sash1,Camk2d,Mcu,Sh3rf2,Artn,Slit2,Map2,Apoa1,Mef2c,Stc1,Adtrp,Cdh2,Pmp22,Pdlim1,Dusp10
ATF4	GO Biological Processes	GO:0042063	gliogenesis	-4.93615	-2.14521	24/343	App,Cdh2,Cdk6,Csf1r,Nkx6-2,Ndrg1,Nf2,Nfib,Ntrk3,Pmp22,Atxn1,Sox13,Sox6,Ror2,Dusp10,Plpp3,Tspan2,Sun1,Pard3,Eif2b3,Zfp365,Efemp1,Sh3tc2,Hdac11,Artn,Cited2,Ctsc,Lpin1,Mbp
ATF4	GO Biological Processes	GO:0001503	ossification	-4.60514	-1.87914	26/407	Runx2,Cbfb,Noct,Cdk6,Col1a1,Twist2,Fgf18,Fgf9,Jag1,Mef2c,Ddr2,Phex,Prl,Rbpj,Spp1,Stc1,Creb3l1,Crim1,Tmem38b,Bcor,Fndc3b,Cd276,Tapt1,Xylt1,Chsy1,Mir137
ATF4	GO Biological Processes	GO:0051056	regulation of small GTPase mediated signal transduction	-4.49265	-1.80141	20/273	Adra1b,Apoa1,Bnip2,Cdh2,Col3a1,Eps8,Itsn1,Met,Kitl,Slit2,Dlc1,Vav3,Cgnl1,Arhgap26,Dnmbp,Heg1,Ophn1,Camk2d,Psd3,Kalrn,Pecam1,Rgl1,Plk2,Nucb2,Dock11,Elmo1
ATF4	GO Biological Processes	GO:0051961	negative regulation of nervous system development	-4.43853	-1.78481	24/368	Adam17,App,Col3a1,Cpe,Ctsc,Asap1,Epha7,Erbb4,Lpin1,Gfi1,Nkx6-2,Hnrnpk,Jag1,Map2,Ntrk3,Pcm1,Pmp22,Rbpj,Slit2,Plk2,Dusp10,Zfp365,Efemp1,Xylt1,Fbn1,Foxp1,Map4,Tbc1d7
ATF4	GO Biological Processes	GO:0030038	contractile actin filament bundle assembly	-4.3916	-1.78481	12/114	Apoa1,Met,Nf2,Sorbs1,Tgfbr1,Dlc1,Pdlim1,Tmeff2,Cgnl1,Phactr1,Coro2b,Fam171a1,Mef2c,Lmod2,Foxp1,Frmd5,Eps8,Cald1
ATF4	GO Biological Processes	GO:0000165	MAPK cascade	-4.37692	-1.78481	40/787	Adam17,Adra1b,App,Bnip2,Cdh2,Csf1r,Dcc,Epha7,Erbb4,Fem1a,Fgf18,Fgf9,Gnai2,Grik2,Hmgcr,Hsph1,Mdfic,Mbp,Mef2c,Met,Kitl,Nf2,Ntrk3,Dusp1,Tgfbr1,Xdh,Map3k4,Ror2,Dusp10,Nenf,Zmynd11,Sash1,Magi3,Camk2d,Cavin3,Tlr3,Jcad,Sh3rf2,Frs2,Tnik,Aplp2,Fbn1,Ldb2,Mapt,Nedd9,Ddr2,Pmp22,Ptprb,Vldlr,Axl,Vav3,Snx9,Heg1,Cops8,Adarb1,Ambra1,Apoa1,Parm1,Cdk6,Eya4,Hnrnpk,Plk2,Creb3l1,Usp13,Foxp1,Oxr1,Zfp365,Usp1,Xylt1,Coro…
ATF4	GO Biological Processes	GO:0001944	vasculature development	-4.37692	-1.78481	40/787	Adamts1,Cdh2,Col15a1,Col3a1,Col4a2,Col1a1,Cyp1b1,Fgf18,Fgf9,Vegfd,Hey2,Jag1,Mef2c,Cited2,Nedd4,Pdcd4,Pecam1,Ptpn14,Ptprb,Rbpj,Slit2,Plk2,Tcf4,Tgfbr1,Thbs2,Xdh,Sgcd,Creb3l1,Clic4,Ramp1,Vav3,Cysltr1,Plpp3,Sash1,Heg1,Adtrp,Tlr3,Jcad,Sulf1,Robo2
ATF4	GO Biological Processes	GO:0031589	cell-substrate adhesion	-4.17884	-1.68893	23/358	Apoa1,Cdk6,Col3a1,Col1a1,Edil3,Fbln2,Jag1,Nedd9,Pecam1,Ptprk,Sorbs1,Spp1,Axl,Dlc1,Col5a3,Tmeff2,Fndc3b,Vit,Megf9,Coro2b,Adamts12,Peak1,Ecm2
